# Supplementary material for: Investigating the prognostic and predictive value of the type II cystatin genes in gastric cancer
Source: BMC Cancer. 2023 Nov 17;23:1122. doi: 10.1186/s12885-023-11550-6 (PMC10657128; doi:10.1186/s12885-023-11550-6)
Supplement: Supplementary file 3 — Additional file 3： Supplemental Data S1. CST4 and its co-expressed related genes in GC tissues from the TCGA cohort. [file 12885_2023_11550_MOESM3_ESM.xlsx]

## Sheet: Sheet1
gene1	gene2	Cor	pValue
CST4	CST4	1	4.74e-38
CST4	TGM4	0.976	2.63e-36
CST4	PIP	0.967	1.16e-35
CST4	ABCC11	0.932	3.21e-33
CST4	CHODL	0.905	2.14e-31
CST4	ESR1	0.888	2.83e-30
CST4	SLC30A8	0.822	4e-26
CST4	SYT9	0.792	2.42e-24
CST4	SCGB2A2	0.781	1.05e-23
CST4	KCNC2	0.758	2.1e-22
CST4	BCHE	0.74	2.06e-21
CST4	VWC2	0.725	1.33e-20
CST4	GPR17	0.707	1.18e-19
CST4	MLNR	0.671	7.89e-18
CST4	UGT2B11	0.666	1.39e-17
CST4	ATP8A2	0.665	1.56e-17
CST4	SLC5A7	0.639	2.76e-16
CST4	CARTPT	0.637	3.43e-16
CST4	SCGB1D2	0.608	7.33e-15
CST4	TAC1	0.596	2.5e-14
CST4	CORO6	0.595	2.76e-14
CST4	NPAS4	0.592	3.74e-14
CST4	SERPINA6	0.589	5.05e-14
CST4	EPHA7	0.588	5.58e-14
CST4	KERA	0.587	6.16e-14
CST4	RBFOX3	0.582	1.01e-13
CST4	PDK4	0.561	7.77e-13
CST4	NCAM2	0.551	2e-12
CST4	KCNA5	0.548	2.64e-12
CST4	PLA2G2C	0.544	3.83e-12
CST4	TSPYL2	0.542	4.61e-12
CST4	KCNA1	0.532	1.15e-11
CST4	SH3BGR	0.525	2.15e-11
CST4	SMPX	0.524	2.35e-11
CST4	HLF	0.521	3.07e-11
CST4	SMYD1	0.519	3.67e-11
CST4	CYP4Z1	0.518	4.01e-11
CST4	GATA3	0.51	8.07e-11
CST4	GDF9	0.509	8.8e-11
CST4	NEK10	0.507	1.05e-10
CST4	VIP	0.504	1.35e-10
CST4	ZCCHC12	0.504	1.35e-10
CST4	CHAD	0.5	1.9e-10
CST4	ANGPTL1	0.487	5.68e-10
CST4	ARHGEF26	0.481	9.31e-10
CST4	CST5	0.478	1.19e-09
CST4	GRPR	0.473	1.78e-09
CST4	LIPI	0.471	2.1e-09
CST4	AR	0.468	2.66e-09
CST4	SLC2A4	0.464	3.66e-09
CST4	NPTX1	0.464	3.66e-09
CST4	PLCD4	0.463	3.96e-09
CST4	INAFM2	0.463	3.96e-09
CST4	DPT	0.458	5.87e-09
CST4	KHDRBS2	0.457	6.34e-09
CST4	PRIMA1	0.457	6.34e-09
CST4	AMPH	0.455	7.41e-09
CST4	PTPRT	0.453	8.65e-09
CST4	WNT9A	0.451	1.01e-08
CST4	LRP1B	0.45	1.09e-08
CST4	PYGM	0.446	1.48e-08
CST4	PDZRN4	0.435	3.38e-08
CST4	TMEM35A	0.432	4.23e-08
CST4	LRRC4	0.425	7.06e-08
CST4	CAMK2A	0.422	8.77e-08
CST4	FEZ2	0.421	9.42e-08
CST4	CNKSR2	0.421	9.42e-08
CST4	RYR3	0.419	1.09e-07
CST4	GFRA1	0.419	1.09e-07
CST4	NKX3-2	0.415	1.45e-07
CST4	CIART	0.413	1.67e-07
CST4	NRSN1	0.41	2.06e-07
CST4	CTNNA3	0.407	2.54e-07
CST4	KCTD8	0.403	3.35e-07
CST4	PSD	0.402	3.59e-07
CST4	TEF	0.4	4.12e-07
CST4	MORN5	0.399	4.41e-07
CST4	SGK3	0.396	5.41e-07
CST4	SLC8A2	0.394	6.19e-07
CST4	DPP6	0.392	7.09e-07
CST4	NDST4	0.392	7.09e-07
CST4	PGR	0.39	8.1e-07
CST4	LRRC7	0.389	8.66e-07
CST4	NEFM	0.389	8.66e-07
CST4	HFM1	0.386	1.06e-06
CST4	PENK	0.386	1.06e-06
CST4	SCUBE2	0.383	1.29e-06
CST4	CCDC69	0.383	1.29e-06
CST4	CA14	0.382	1.38e-06
CST4	RBM24	0.377	1.91e-06
CST4	GADD45B	0.377	1.91e-06
CST4	SHROOM1	0.375	2.17e-06
CST4	CMTM5	0.375	2.17e-06
CST4	ATP1A2	0.375	2.17e-06
CST4	GLYATL1	0.372	2.63e-06
CST4	KLF10	0.371	2.8e-06
CST4	PLPPR5	0.369	3.18e-06
CST4	PER3	0.369	3.18e-06
CST4	CAP2	0.369	3.18e-06
CST4	ST3GAL3	0.367	3.61e-06
CST4	CLMP	0.366	3.85e-06
CST4	BMP3	0.364	4.36e-06
CST4	PPP1R1A	0.363	4.64e-06
CST4	TNFAIP8L1	0.363	4.64e-06
CST4	SLC8A1	0.362	4.94e-06
CST4	PNCK	0.362	4.94e-06
CST4	DSTN	0.358	6.33e-06
CST4	SMTN	0.356	7.16e-06
CST4	ATP1A4	0.356	7.16e-06
CST4	NKX2-5	0.354	8.09e-06
CST4	IGSF11	0.354	8.09e-06
CST4	PLIN4	0.353	8.59e-06
CST4	CDHR3	0.352	9.13e-06
CST4	CALM1	0.351	9.7e-06
CST4	PDZD4	0.35	1.03e-05
CST4	METTL24	0.35	1.03e-05
CST4	SGCD	0.349	1.09e-05
CST4	MAGI2	0.349	1.09e-05
CST4	MTUS2	0.347	1.23e-05
CST4	BTG2	0.346	1.31e-05
CST4	AFF3	0.345	1.39e-05
CST4	ANGPT1	0.345	1.39e-05
CST4	STON1	0.342	1.66e-05
CST4	RNF112	0.341	1.76e-05
CST4	RPS6KA5	0.34	1.87e-05
CST4	ITGB1BP2	0.34	1.87e-05
CST4	KIAA2022	0.34	1.87e-05
CST4	AC008878.3	0.34	1.87e-05
CST4	NHLRC4	0.339	1.98e-05
CST4	FBXO32	0.339	1.98e-05
CST4	ZNF135	0.339	1.98e-05
CST4	CDH19	0.338	2.1e-05
CST4	RERG	0.338	2.1e-05
CST4	WASF1	0.338	2.1e-05
CST4	LMO1	0.338	2.1e-05
CST4	EPM2A	0.337	2.23e-05
CST4	LDB3	0.337	2.23e-05
CST4	FAM234B	0.337	2.23e-05
CST4	CYP26A1	0.336	2.36e-05
CST4	GPM6B	0.336	2.36e-05
CST4	LIX1	0.335	2.5e-05
CST4	SLC26A10	0.333	2.8e-05
CST4	NOS1	0.333	2.8e-05
CST4	ANKS1B	0.333	2.8e-05
CST4	ZBTB16	0.333	2.8e-05
CST4	PRELP	0.332	2.97e-05
CST4	TMEM252	0.332	2.97e-05
CST4	PER1	0.332	2.97e-05
CST4	CLIP3	0.331	3.15e-05
CST4	NECAB1	0.331	3.15e-05
CST4	SV2C	0.329	3.53e-05
CST4	NMUR1	0.329	3.53e-05
CST4	SCN2B	0.328	3.73e-05
CST4	PDE1C	0.327	3.95e-05
CST4	FRRS1L	0.326	4.18e-05
CST4	NKAPL	0.326	4.18e-05
CST4	GNAT3	0.325	4.42e-05
CST4	POPDC2	0.323	4.94e-05
CST4	MAP6	0.322	5.23e-05
CST4	DOCK3	0.322	5.23e-05
CST4	PGM5	0.322	5.23e-05
CST4	KLF9	0.321	5.53e-05
CST4	STARD9	0.32	5.84e-05
CST4	ZCWPW2	0.32	5.84e-05
CST4	ADCYAP1R1	0.32	5.84e-05
CST4	HSPB6	0.318	6.53e-05
CST4	TPM1	0.317	6.89e-05
CST4	PLP1	0.317	6.89e-05
CST4	ADAM33	0.316	7.28e-05
CST4	MGARP	0.315	7.69e-05
CST4	AC004076.1	0.315	7.69e-05
CST4	MYLK	0.314	8.12e-05
CST4	FNDC9	0.314	8.12e-05
CST4	MAP3K20	0.312	9.05e-05
CST4	PRKAA2	0.31	0.000100861
CST4	SGCG	0.31	0.000100861
CST4	SYNM	0.307	0.000118433
CST4	PTTG2	0.306	0.000124905
CST4	PPM1L	0.306	0.000124905
CST4	ARHGEF25	0.305	0.00013171
CST4	FKBP5	0.302	0.00015428
CST4	DNAJB5	0.301	0.00016258
CST4	LY6H	0.301	0.00016258
CST4	TPM2	0.3	0.000171299
CST4	MYL9	0.3	0.000171299
CST4	MYOM1	0.3	0.000171299
CST4	HSF2	0.3	0.000171299
CST4	MAPT	0.3	0.000171299
CST4	TGFB1I1	0.3	0.000171299
CST4	ZNF154	0.299	0.000180456
CST4	AQP11	0.299	0.000180456
CST4	OLFM3	0.299	0.000180456
CST4	NAP1L5	0.299	0.000180456
CST4	FLRT1	0.299	0.000180456
CST4	LRRC10B	0.299	0.000180456
CST4	CASQ1	0.298	0.000190072
CST4	C8orf46	0.298	0.000190072
CST4	NAP1L2	0.296	0.000210766
CST4	EPHA6	0.296	0.000210766
CST4	PRNP	0.296	0.000210766
CST4	KIAA1644	0.296	0.000210766
CST4	SNPH	0.294	0.000233562
CST4	ADAMTSL1	0.294	0.000233562
CST4	NLGN4X	0.292	0.000258656
CST4	PDLIM3	0.292	0.000258656
CST4	SALL2	0.292	0.000258656
CST4	CSPG4	0.291	0.000272131
CST4	PHOX2B	0.291	0.000272131
CST4	NRG3	0.29	0.000286262
CST4	FPGT-TNNI3K	0.29	0.000286262
CST4	CNGA3	0.29	0.000286262
CST4	ZSCAN31	0.29	0.000286262
CST4	STEAP4	0.289	0.000301078
CST4	MOAP1	0.288	0.00031661
CST4	MYOT	0.287	0.00033289
CST4	ATP2B4	0.287	0.00033289
CST4	PCDHB4	0.287	0.00033289
CST4	FAM189A1	0.287	0.00033289
CST4	PLEKHO1	0.286	0.00034995
CST4	ARHGAP10	0.286	0.00034995
CST4	NPY2R	0.286	0.00034995
CST4	ENOX1	0.285	0.000367826
CST4	CACNA2D3	0.285	0.000367826
CST4	PDE2A	0.285	0.000367826
CST4	ACTG2	0.285	0.000367826
CST4	ARMCX1	0.285	0.000367826
CST4	BEX4	0.284	0.000386552
CST4	SSC5D	0.284	0.000386552
CST4	BVES	0.284	0.000386552
CST4	ZNF382	0.284	0.000386552
CST4	MYH11	0.283	0.000406166
CST4	CAB39L	0.283	0.000406166
CST4	GRIK5	0.283	0.000406166
CST4	SLITRK3	0.283	0.000406166
CST4	KLHDC8B	0.281	0.000448215
CST4	NGB	0.28	0.000470731
CST4	ZNF781	0.28	0.000470731
CST4	GPRASP1	0.28	0.000470731
CST4	LRP2BP	0.28	0.000470731
CST4	MYL6	0.28	0.000470731
CST4	HS6ST3	0.279	0.000494299
CST4	IGSF21	0.279	0.000494299
CST4	C3orf18	0.279	0.000494299
CST4	NIPSNAP3B	0.278	0.000518963
CST4	PIRT	0.277	0.00054477
CST4	DMGDH	0.277	0.00054477
CST4	BHMT2	0.276	0.000571769
CST4	NBEA	0.276	0.000571769
CST4	MAMDC2	0.276	0.000571769
CST4	HACD1	0.276	0.000571769
CST4	SLC25A4	0.276	0.000571769
CST4	CHRNB4	0.276	0.000571769
CST4	PTBP2	0.275	0.00060001
CST4	APBB1	0.275	0.00060001
CST4	PIP5K1C	0.275	0.00060001
CST4	AC119396.1	0.274	0.000629545
CST4	SLC18A3	0.274	0.000629545
CST4	TBC1D1	0.274	0.000629545
CST4	RNF150	0.273	0.000660427
CST4	GYG1	0.273	0.000660427
CST4	DACT3	0.273	0.000660427
CST4	MTFR1L	0.273	0.000660427
CST4	TSPAN18	0.272	0.000692713
CST4	FGF2	0.272	0.000692713
CST4	PPP1R12C	0.272	0.000692713
CST4	HPSE2	0.271	0.000726462
CST4	BARX1	0.271	0.000726462
CST4	DIRC3	0.27	0.000761732
CST4	ABI3BP	0.269	0.000798587
CST4	NFASC	0.269	0.000798587
CST4	RHOB	0.268	0.000837091
CST4	TEAD3	0.268	0.000837091
CST4	MAPK4	0.268	0.000837091
CST4	C22orf39	0.267	0.000877311
CST4	SPEG	0.267	0.000877311
CST4	ACACB	0.267	0.000877311
CST4	C9orf47	0.266	0.000919317
CST4	ITGA1	0.266	0.000919317
CST4	KCNMB1	0.266	0.000919317
CST4	SCUBE1	0.266	0.000919317
CST4	ZSCAN18	0.266	0.000919317
CST4	SPAG8	0.266	0.000919317
CST4	FAM107A	0.266	0.000919317
CST4	IL11RA	0.265	0.00096318
CST4	TAGLN	0.264	0.00100897
CST4	LMOD3	0.263	0.00105678
CST4	CALD1	0.262	0.00110667
CST4	CSRP1	0.261	0.00115873
CST4	SLC39A6	0.261	0.00115873
CST4	GEM	0.261	0.00115873
CST4	SPX	0.26	0.00121304
CST4	MPPED2	0.26	0.00121304
CST4	KDM4B	0.26	0.00121304
CST4	KCNB1	0.259	0.0012697
CST4	CNTNAP3B	0.259	0.0012697
CST4	CLVS2	0.258	0.0013288
CST4	FBXL22	0.258	0.0013288
CST4	AC011530.1	0.258	0.0013288
CST4	SH3BGRL	0.258	0.0013288
CST4	LIMS2	0.258	0.0013288
CST4	RBPMS	0.258	0.0013288
CST4	CACNA1H	0.258	0.0013288
CST4	PTGES3L	0.258	0.0013288
CST4	PALD1	0.257	0.00139042
CST4	DMD	0.257	0.00139042
CST4	MYOZ2	0.256	0.00145467
CST4	FAM110B	0.256	0.00145467
CST4	NEGR1	0.256	0.00145467
CST4	RGMA	0.256	0.00145467
CST4	SSBP2	0.255	0.00152165
CST4	TUBA1A	0.255	0.00152165
CST4	ATP6V1G2	0.255	0.00152165
CST4	LMOD1	0.255	0.00152165
CST4	SLITRK5	0.254	0.00159145
CST4	DGKG	0.254	0.00159145
CST4	TUB	0.253	0.00166419
CST4	DES	0.252	0.00173998
CST4	CELF2	0.252	0.00173998
CST4	ANK2	0.252	0.00173998
CST4	ANGPTL7	0.251	0.00181894
CST4	FAM129A	0.251	0.00181894
CST4	CNR1	0.251	0.00181894
CST4	LGI4	0.251	0.00181894
CST4	GPRASP2	0.251	0.00181894
CST4	RAB9B	0.251	0.00181894
CST4	MAP1A	0.25	0.00190117
CST4	STUM	0.25	0.00190117
CST4	IPO13	0.25	0.00190117
CST4	RBPMS2	0.25	0.00190117
CST4	PPP1R12A	0.249	0.0019868
CST4	ACTA2	0.248	0.00207597
CST4	REEP2	0.247	0.00216879
CST4	ZNF471	0.247	0.00216879
CST4	PDZD2	0.247	0.00216879
CST4	HAND2	0.247	0.00216879
CST4	FAXC	0.246	0.0022654
CST4	GLI3	0.246	0.0022654
CST4	RPRM	0.245	0.00236594
CST4	RIMKLA	0.245	0.00236594
CST4	LDOC1	0.245	0.00236594
CST4	FBXO30	0.245	0.00236594
CST4	DPY19L2	0.245	0.00236594
CST4	CADM2	0.244	0.00247054
CST4	MRGPRF	0.244	0.00247054
CST4	FOXF1	0.244	0.00247054
CST4	PLN	0.244	0.00247054
CST4	HIF3A	0.244	0.00247054
CST4	KY	0.244	0.00247054
CST4	LGI2	0.243	0.00257937
CST4	TGFBR3	0.243	0.00257937
CST4	CCDC30	0.243	0.00257937
CST4	ICA1L	0.243	0.00257937
CST4	KIAA1614	0.242	0.00269256
CST4	MAGEE2	0.242	0.00269256
CST4	BTC	0.242	0.00269256
CST4	TRPS1	0.242	0.00269256
CST4	CACNA1C	0.242	0.00269256
CST4	FLNA	0.242	0.00269256
CST4	ADRA1A	0.241	0.00281027
CST4	PRTG	0.241	0.00281027
CST4	CSRP2	0.24	0.00293267
CST4	FGF10	0.24	0.00293267
CST4	REEP1	0.24	0.00293267
CST4	VAT1L	0.239	0.00305991
CST4	HSPB8	0.239	0.00305991
CST4	NT5DC3	0.238	0.00319217
CST4	DLG2	0.238	0.00319217
CST4	PRKN	0.238	0.00319217
CST4	GSTM2	0.237	0.00332962
CST4	DMPK	0.237	0.00332962
CST4	CKB	0.237	0.00332962
CST4	TACR2	0.237	0.00332962
CST4	NT5C1A	0.236	0.00347243
CST4	C16orf86	0.236	0.00347243
CST4	CNTNAP3	0.235	0.0036208
CST4	PBX3	0.235	0.0036208
CST4	ZFHX4	0.235	0.0036208
CST4	FAXDC2	0.235	0.0036208
CST4	DCLK2	0.235	0.0036208
CST4	SCN7A	0.234	0.00377492
CST4	ADHFE1	0.234	0.00377492
CST4	VCL	0.234	0.00377492
CST4	NPAS3	0.234	0.00377492
CST4	MDGA1	0.234	0.00377492
CST4	CPEB1	0.233	0.00393497
CST4	PLSCR5	0.233	0.00393497
CST4	PDLIM7	0.233	0.00393497
CST4	CNN1	0.233	0.00393497
CST4	RTL8B	0.233	0.00393497
CST4	ATL2	0.233	0.00393497
CST4	ZNF582	0.232	0.00410116
CST4	CBX7	0.232	0.00410116
CST4	INPP5A	0.232	0.00410116
CST4	SLC10A4	0.231	0.0042737
CST4	STOM	0.231	0.0042737
CST4	DLC1	0.231	0.0042737
CST4	PCDH9	0.231	0.0042737
CST4	SPACA9	0.23	0.00445279
CST4	NKIRAS1	0.23	0.00445279
CST4	YPEL5	0.23	0.00445279
CST4	CDKL2	0.23	0.00445279
CST4	FAM229B	0.229	0.00463866
CST4	GLRB	0.229	0.00463866
CST4	TCEAL2	0.229	0.00463866
CST4	ST8SIA6	0.228	0.00483152
CST4	RXRG	0.228	0.00483152
CST4	C8orf88	0.228	0.00483152
CST4	TTC7B	0.228	0.00483152
CST4	NRP2	0.227	0.00503162
CST4	CDC42EP3	0.227	0.00503162
CST4	CPNE6	0.227	0.00503162
CST4	LMX1B	0.227	0.00503162
CST4	IGFBP5	0.227	0.00503162
CST4	CCDC27	0.227	0.00503162
CST4	FOXP2	0.227	0.00503162
CST4	BEND5	0.227	0.00503162
CST4	KCNE4	0.227	0.00503162
CST4	TSPAN2	0.227	0.00503162
CST4	FERMT2	0.227	0.00503162
CST4	NACAD	0.227	0.00503162
CST4	SPATA4	0.226	0.00523917
CST4	NIPAL4	0.226	0.00523917
CST4	LRRC4C	0.226	0.00523917
CST4	FAM46B	0.226	0.00523917
CST4	ZFPM2	0.226	0.00523917
CST4	JPH2	0.226	0.00523917
CST4	C15orf52	0.225	0.00545443
CST4	KL	0.225	0.00545443
CST4	SLC25A12	0.224	0.00567765
CST4	DTNA	0.224	0.00567765
CST4	NACC2	0.224	0.00567765
CST4	DCAF12L2	0.224	0.00567765
CST4	CFL2	0.224	0.00567765
CST4	S100B	0.224	0.00567765
CST4	ARRB1	0.224	0.00567765
CST4	TACC1	0.224	0.00567765
CST4	AC135178.2	0.224	0.00567765
CST4	GALR1	0.224	0.00567765
CST4	TUBG2	0.223	0.00590906
CST4	COL21A1	0.223	0.00590906
CST4	NRXN1	0.223	0.00590906
CST4	PKD1	0.223	0.00590906
CST4	PHOX2A	0.223	0.00590906
CST4	ZNF208	0.222	0.00614895
CST4	UBE2Q2	0.222	0.00614895
CST4	DZIP1	0.222	0.00614895
CST4	COLQ	0.222	0.00614895
CST4	RGS2	0.222	0.00614895
CST4	PRKG1	0.222	0.00614895
CST4	HDX	0.222	0.00614895
CST4	ANKRD53	0.221	0.00639757
CST4	ADAMTSL3	0.221	0.00639757
CST4	ATP6V0A4	0.221	0.00639757
CST4	CITED2	0.22	0.0066552
CST4	BLVRA	0.22	0.0066552
CST4	BCL6	0.219	0.00692212
CST4	MSRB3	0.219	0.00692212
CST4	HDAC4	0.219	0.00692212
CST4	SERF1A	0.219	0.00692212
CST4	ZNF404	0.219	0.00692212
CST4	SYT1	0.219	0.00692212
CST4	ZNF728	0.219	0.00692212
CST4	IL17B	0.219	0.00692212
CST4	KCNQ4	0.219	0.00692212
CST4	JAM2	0.219	0.00692212
CST4	CAMK2G	0.218	0.00719861
CST4	TOR1AIP1	0.218	0.00719861
CST4	ABL1	0.218	0.00719861
CST4	CACNB2	0.218	0.00719861
CST4	C14orf159	0.218	0.00719861
CST4	AMOTL1	0.218	0.00719861
CST4	ITGA7	0.218	0.00719861
CST4	SELENOM	0.218	0.00719861
CST4	FLNC	0.217	0.00748498
CST4	AKAP12	0.217	0.00748498
CST4	TNS1	0.217	0.00748498
CST4	SIX2	0.217	0.00748498
CST4	PITPNM3	0.217	0.00748498
CST4	PDZRN3	0.216	0.00778153
CST4	SLC22A17	0.216	0.00778153
CST4	MAOB	0.216	0.00778153
CST4	BNC2	0.216	0.00778153
CST4	BBOF1	0.216	0.00778153
CST4	SPHKAP	0.216	0.00778153
CST4	SLC5A8	0.216	0.00778153
CST4	CMYA5	0.216	0.00778153
CST4	C1QL1	0.215	0.00808856
CST4	RNF11	0.215	0.00808856
CST4	CHRM2	0.215	0.00808856
CST4	SMIM17	0.215	0.00808856
CST4	GLIPR2	0.215	0.00808856
CST4	GSTT2B	0.215	0.00808856
CST4	FILIP1	0.215	0.00808856
CST4	C1orf123	0.214	0.00840638
CST4	ELOVL5	0.214	0.00840638
CST4	LTF	0.213	0.00873534
CST4	NTRK3	0.213	0.00873534
CST4	SRSF5	0.213	0.00873534
CST4	PBX1	0.213	0.00873534
CST4	LPP	0.213	0.00873534
CST4	EHBP1L1	0.213	0.00873534
CST4	NOVA1	0.213	0.00873534
CST4	RBSN	0.211	0.00942794
CST4	AC004691.2	0.211	0.00942794
CST4	SOGA3	0.211	0.00942794
CST4	ADCY2	0.21	0.00979228
CST4	C22orf23	0.21	0.00979228
CST4	XKR4	0.21	0.00979228
CST4	TCEAL3	0.21	0.00979228
CST4	GRIK2	0.21	0.00979228
CST4	SELENOW	0.209	0.0101691
CST4	FNBP1	0.209	0.0101691
CST4	VSTM2A	0.209	0.0101691
CST4	NID1	0.209	0.0101691
CST4	ZYG11B	0.209	0.0101691
CST4	HOXA4	0.208	0.0105588
CST4	PABPC5	0.208	0.0105588
CST4	DIXDC1	0.208	0.0105588
CST4	HACD4	0.208	0.0105588
CST4	SVIL	0.208	0.0105588
CST4	NLGN1	0.207	0.0109617
CST4	PTCHD1	0.207	0.0109617
CST4	BAG2	0.207	0.0109617
CST4	CAND2	0.206	0.0113783
CST4	DTX3	0.206	0.0113783
CST4	RIC3	0.206	0.0113783
CST4	NUTM2D	0.206	0.0113783
CST4	TMEM240	0.206	0.0113783
CST4	EIF4E3	0.205	0.0118088
CST4	SCMH1	0.205	0.0118088
CST4	NFATC4	0.204	0.0122537
CST4	PALLD	0.204	0.0122537
CST4	SRF	0.204	0.0122537
CST4	JAM3	0.204	0.0122537
CST4	CPXM2	0.204	0.0122537
CST4	MDM1	0.203	0.0127134
CST4	ZEB1	0.203	0.0127134
CST4	DCT	0.203	0.0127134
CST4	CALCOCO1	0.203	0.0127134
CST4	PRUNE2	0.202	0.0131883
CST4	ACTN1	0.202	0.0131883
CST4	PNMA8A	0.202	0.0131883
CST4	FAM218A	0.202	0.0131883
CST4	HSPA2	0.202	0.0131883
CST4	ROR2	0.202	0.0131883
CST4	PRICKLE2	0.202	0.0131883
CST4	PLPP7	0.202	0.0131883
CST4	NCS1	0.202	0.0131883
CST4	C14orf39	0.202	0.0131883
CST4	EID1	0.201	0.0136788
CST4	NPTN	0.201	0.0136788
CST4	FAM110D	0.2	0.0141853
CST4	PCDHAC1	0.2	0.0141853
CST4	NPTXR	0.2	0.0141853
CST4	TMEM8B	0.2	0.0141853
CST4	ASB2	0.2	0.0141853
CST4	KCNH2	0.2	0.0141853
CST4	MRVI1	0.2	0.0141853
CST4	CRY2	0.2	0.0141853
CST4	RIMS3	0.2	0.0141853
CST4	DUSP3	0.2	0.0141853
CST4	DNAJC18	0.2	0.0141853
CST4	GALNT6	0.199	0.0147083
CST4	ISCU	0.199	0.0147083
CST4	KANK2	0.199	0.0147083
CST4	CHAT	0.199	0.0147083
CST4	PPP1R12B	0.199	0.0147083
CST4	SLC45A1	0.199	0.0147083
CST4	TMEM100	0.199	0.0147083
CST4	MYEF2	0.198	0.0152483
CST4	CLEC1A	0.198	0.0152483
CST4	PRKAR2B	0.198	0.0152483
CST4	VSTM4	0.198	0.0152483
CST4	PCDHAC2	0.198	0.0152483
CST4	FAM124A	0.198	0.0152483
CST4	NME5	0.197	0.0158056
CST4	FAM69A	0.197	0.0158056
CST4	TXLNB	0.197	0.0158056
CST4	CDON	0.197	0.0158056
CST4	RMDN2	0.197	0.0158056
CST4	TRAM1L1	0.197	0.0158056
CST4	STC2	0.196	0.0163808
CST4	USP51	0.196	0.0163808
CST4	ATP2B2	0.196	0.0163808
CST4	MXRA7	0.196	0.0163808
CST4	SMARCD3	0.196	0.0163808
CST4	RAB18	0.196	0.0163808
CST4	FHIT	0.196	0.0163808
CST4	GJC1	0.196	0.0163808
CST4	MPDZ	0.196	0.0163808
CST4	ZFYVE21	0.196	0.0163808
CST4	ADRB2	0.195	0.0169743
CST4	CADM3	0.195	0.0169743
CST4	SMOC2	0.195	0.0169743
CST4	MAP9	0.195	0.0169743
CST4	NSMCE3	0.195	0.0169743
CST4	RAB6B	0.195	0.0169743
CST4	GNG3	0.194	0.0175865
CST4	UBXN10	0.194	0.0175865
CST4	RHOJ	0.194	0.0175865
CST4	TXNIP	0.194	0.0175865
CST4	OLFML3	0.194	0.0175865
CST4	CEBPD	0.194	0.0175865
CST4	IMPG2	0.194	0.0175865
CST4	SNTG2	0.194	0.0175865
CST4	COPZ2	0.194	0.0175865
CST4	SZT2	0.193	0.0182181
CST4	NKX3-1	0.193	0.0182181
CST4	ZNF676	0.193	0.0182181
CST4	EFHC2	0.193	0.0182181
CST4	PKNOX2	0.192	0.0188694
CST4	PNMA1	0.192	0.0188694
CST4	C2orf40	0.192	0.0188694
CST4	PPP1R14A	0.192	0.0188694
CST4	MXI1	0.192	0.0188694
CST4	ARHGEF17	0.192	0.0188694
CST4	MBD5	0.192	0.0188694
CST4	C15orf59	0.191	0.019541
CST4	ST6GALNAC5	0.191	0.019541
CST4	ZFP2	0.191	0.019541
CST4	EML1	0.191	0.019541
CST4	ZNF483	0.191	0.019541
CST4	AC011498.5	0.19	0.0202333
CST4	PJA2	0.19	0.0202333
CST4	MYADM	0.19	0.0202333
CST4	TTC23	0.19	0.0202333
CST4	TUBB6	0.19	0.0202333
CST4	ILK	0.19	0.0202333
CST4	AGTR1	0.19	0.0202333
CST4	BMPR1B	0.19	0.0202333
CST4	INA	0.19	0.0202333
CST4	YIPF1	0.19	0.0202333
CST4	MOB2	0.189	0.020947
CST4	KATNAL1	0.189	0.020947
CST4	UFSP2	0.189	0.020947
CST4	TNNI3K	0.189	0.020947
CST4	PABPC4L	0.189	0.020947
CST4	CHRNA3	0.189	0.020947
CST4	KIAA0408	0.189	0.020947
CST4	C20orf194	0.188	0.0216825
CST4	PPP2R3A	0.188	0.0216825
CST4	C1orf50	0.188	0.0216825
CST4	MAGEE1	0.188	0.0216825
CST4	ARMCX2	0.188	0.0216825
CST4	CCSER2	0.187	0.0224404
CST4	RAP1A	0.187	0.0224404
CST4	ATCAY	0.187	0.0224404
CST4	POU6F1	0.187	0.0224404
CST4	CPED1	0.187	0.0224404
CST4	CIPC	0.187	0.0224404
CST4	CCKAR	0.186	0.0232212
CST4	RAB2B	0.186	0.0232212
CST4	ELAVL4	0.186	0.0232212
CST4	EMSY	0.186	0.0232212
CST4	SORBS1	0.185	0.0240255
CST4	PDLIM4	0.185	0.0240255
CST4	TMEM245	0.185	0.0240255
CST4	CACNA2D1	0.185	0.0240255
CST4	TEAD1	0.185	0.0240255
CST4	SORCS1	0.185	0.0240255
CST4	ZBTB4	0.185	0.0240255
CST4	ZNF580	0.185	0.0240255
CST4	DNAJC27	0.185	0.0240255
CST4	ZNF454	0.185	0.0240255
CST4	DEXI	0.185	0.0240255
CST4	PRKACB	0.185	0.0240255
CST4	PARVA	0.185	0.0240255
CST4	AMER2	0.184	0.0248538
CST4	MKL2	0.184	0.0248538
CST4	REPS2	0.184	0.0248538
CST4	TAGLN3	0.184	0.0248538
CST4	TCF7L1	0.184	0.0248538
CST4	FGF14	0.184	0.0248538
CST4	PGBD1	0.184	0.0248538
CST4	DYSF	0.184	0.0248538
CST4	ATPAF1	0.184	0.0248538
CST4	TBC1D19	0.184	0.0248538
CST4	RNF180	0.183	0.0257068
CST4	MID2	0.183	0.0257068
CST4	PLPPR2	0.183	0.0257068
CST4	MICALL1	0.183	0.0257068
CST4	HCFC2	0.183	0.0257068
CST4	EID2B	0.182	0.026585
CST4	ZNF626	0.182	0.026585
CST4	CRYAB	0.182	0.026585
CST4	ANTXR2	0.182	0.026585
CST4	ZNF34	0.182	0.026585
CST4	NLGN2	0.182	0.026585
CST4	C1orf216	0.182	0.026585
CST4	NEXN	0.182	0.026585
CST4	GPM6A	0.181	0.0274889
CST4	EID3	0.181	0.0274889
CST4	RNF122	0.181	0.0274889
CST4	TTC28	0.181	0.0274889
CST4	HSPB2	0.181	0.0274889
CST4	AHNAK2	0.181	0.0274889
CST4	AL139353.1	0.181	0.0274889
CST4	DYNC1I1	0.181	0.0274889
CST4	ZNF691	0.18	0.0284193
CST4	NDN	0.18	0.0284193
CST4	COL4A5	0.18	0.0284193
CST4	GABBR1	0.18	0.0284193
CST4	HECTD2	0.18	0.0284193
CST4	THBS3	0.18	0.0284193
CST4	SVBP	0.18	0.0284193
CST4	RBM11	0.18	0.0284193
CST4	NFIC	0.18	0.0284193
CST4	FBXL5	0.179	0.0293766
CST4	SATB1	0.179	0.0293766
CST4	ZNF25	0.179	0.0293766
CST4	LRRC55	0.179	0.0293766
CST4	SLC25A27	0.179	0.0293766
CST4	KCTD7	0.179	0.0293766
CST4	DPYSL3	0.179	0.0293766
CST4	RABEP1	0.179	0.0293766
CST4	KCNMA1	0.179	0.0293766
CST4	KLHDC1	0.179	0.0293766
CST4	CAVIN1	0.179	0.0293766
CST4	NAP1L3	0.179	0.0293766
CST4	TLN1	0.178	0.0303616
CST4	SNRPN	0.178	0.0303616
CST4	NUDT10	0.178	0.0303616
CST4	THAP8	0.178	0.0303616
CST4	CHST15	0.178	0.0303616
CST4	SYNGAP1	0.178	0.0303616
CST4	NRG2	0.178	0.0303616
CST4	ZNF181	0.178	0.0303616
CST4	SPARCL1	0.178	0.0303616
CST4	PBXIP1	0.178	0.0303616
CST4	PRRT1	0.178	0.0303616
CST4	CUEDC1	0.177	0.0313748
CST4	RASD2	0.177	0.0313748
CST4	FAM20B	0.177	0.0313748
CST4	ZNF662	0.177	0.0313748
CST4	GNG7	0.177	0.0313748
CST4	PRDM8	0.177	0.0313748
CST4	FAM212B	0.176	0.0324169
CST4	DKKL1	0.176	0.0324169
CST4	TSPYL4	0.176	0.0324169
CST4	KCNQ5	0.176	0.0324169
CST4	HIPK4	0.176	0.0324169
CST4	GSN	0.176	0.0324169
CST4	GPR183	0.176	0.0324169
CST4	MFSD14A	0.176	0.0324169
CST4	ZNF540	0.176	0.0324169
CST4	PDE7B	0.175	0.0334884
CST4	CEP68	0.175	0.0334884
CST4	CASQ2	0.175	0.0334884
CST4	DIP2C	0.175	0.0334884
CST4	ASB16	0.175	0.0334884
CST4	ISM1	0.175	0.0334884
CST4	SYNPO2	0.174	0.0345902
CST4	MYO9A	0.174	0.0345902
CST4	ANKS1A	0.174	0.0345902
CST4	PTGFRN	0.174	0.0345902
CST4	ZNF829	0.174	0.0345902
CST4	SGCE	0.173	0.0357227
CST4	SNAP91	0.173	0.0357227
CST4	AOC3	0.173	0.0357227
CST4	NCALD	0.172	0.0368868
CST4	THRB	0.172	0.0368868
CST4	PYGO1	0.172	0.0368868
CST4	TCEAL7	0.172	0.0368868
CST4	SOX17	0.172	0.0368868
CST4	SLC47A1	0.172	0.0368868
CST4	CDK17	0.172	0.0368868
CST4	LONRF2	0.172	0.0368868
CST4	NXPH3	0.172	0.0368868
CST4	SUSD3	0.172	0.0368868
CST4	GNAZ	0.172	0.0368868
CST4	JAZF1	0.172	0.0368868
CST4	MAPK10	0.171	0.038083
CST4	MPP2	0.171	0.038083
CST4	MAB21L1	0.171	0.038083
CST4	NICN1	0.171	0.038083
CST4	SNX1	0.171	0.038083
CST4	GNPDA2	0.171	0.038083
CST4	MAP7D1	0.17	0.039312
CST4	SYNE1	0.17	0.039312
CST4	CYS1	0.17	0.039312
CST4	GPR88	0.17	0.039312
CST4	FGFR1	0.17	0.039312
CST4	ROGDI	0.17	0.039312
CST4	ZNF491	0.169	0.0405745
CST4	GOLGA8N	0.169	0.0405745
CST4	FGL2	0.169	0.0405745
CST4	GTF2IRD2	0.169	0.0405745
CST4	DAAM1	0.169	0.0405745
CST4	SRPX	0.168	0.0418712
CST4	RGS1	0.168	0.0418712
CST4	AGAP1	0.168	0.0418712
CST4	CLGN	0.168	0.0418712
CST4	EMILIN1	0.168	0.0418712
CST4	CYP21A2	0.168	0.0418712
CST4	CCDC110	0.168	0.0418712
CST4	CCL14	0.168	0.0418712
CST4	SYPL2	0.168	0.0418712
CST4	TRIM61	0.168	0.0418712
CST4	C16orf45	0.168	0.0418712
CST4	TMEM31	0.168	0.0418712
CST4	EHD2	0.168	0.0418712
CST4	CYBRD1	0.168	0.0418712
CST4	MYOCD	0.167	0.0432029
CST4	MKX	0.167	0.0432029
CST4	ZNF10	0.167	0.0432029
CST4	NUDT17	0.167	0.0432029
CST4	C1QTNF1	0.167	0.0432029
CST4	ZNF441	0.167	0.0432029
CST4	TRIM6	0.167	0.0432029
CST4	LAMB2	0.167	0.0432029
CST4	ESYT1	0.167	0.0432029
CST4	UBE2Q2L	0.167	0.0432029
CST4	CCDC136	0.167	0.0432029
CST4	LRCH2	0.167	0.0432029
CST4	LRRTM1	0.167	0.0432029
CST4	SEMA4C	0.167	0.0432029
CST4	MCAM	0.167	0.0432029
CST4	SNCB	0.167	0.0432029
CST4	C1GALT1C1L	0.166	0.0445701
CST4	BMPR1A	0.166	0.0445701
CST4	CYP4X1	0.166	0.0445701
CST4	EVA1B	0.166	0.0445701
CST4	RNF165	0.166	0.0445701
CST4	AC025283.2	0.166	0.0445701
CST4	DPF3	0.166	0.0445701
CST4	PPP1CB	0.166	0.0445701
CST4	RHOQ	0.166	0.0445701
CST4	SLC35F1	0.166	0.0445701
CST4	JMY	0.166	0.0445701
CST4	YPEL1	0.166	0.0445701
CST4	ZNF615	0.165	0.0459737
CST4	PRMT2	0.165	0.0459737
CST4	PCDH10	0.165	0.0459737
CST4	AC024270.1	0.165	0.0459737
CST4	ATP1B2	0.164	0.0474143
CST4	GNAO1	0.164	0.0474143
CST4	CCDC24	0.164	0.0474143
CST4	ZSCAN26	0.164	0.0474143
CST4	DENND2A	0.164	0.0474143
CST4	FBXO31	0.164	0.0474143
CST4	TNFSF12	0.164	0.0474143
CST4	ZNF844	0.164	0.0474143
CST4	NTM	0.164	0.0474143
CST4	PCSK7	0.164	0.0474143
CST4	TCEAL4	0.163	0.0488927
CST4	ARMCX4	0.163	0.0488927
CST4	FOXN3	0.163	0.0488927
CST4	SEMA3C	0.163	0.0488927
CST4	MAGED2	0.163	0.0488927
CST4	ABHD8	0.163	0.0488927
CST4	ZNF354C	0.162	0.0504096
CST4	TCEAL1	0.162	0.0504096
CST4	SFRP1	0.162	0.0504096
CST4	PPP3CB	0.162	0.0504096
CST4	PMP2	0.162	0.0504096
CST4	ANO5	0.162	0.0504096
CST4	RTL5	0.162	0.0504096
CST4	CDADC1	0.162	0.0504096
CST4	ZNF658	0.162	0.0504096
CST4	CLEC12B	0.162	0.0504096
CST4	PCDHA3	0.162	0.0504096
CST4	OR2L13	0.161	0.0519657
CST4	GADD45G	0.161	0.0519657
CST4	RNF38	0.161	0.0519657
CST4	ZNF667	0.161	0.0519657
CST4	STK33	0.161	0.0519657
CST4	C1QTNF4	0.161	0.0519657
CST4	PRSS23	0.161	0.0519657
CST4	ZNF442	0.16	0.0535618
CST4	GPR155	0.16	0.0535618
CST4	SIPA1L2	0.16	0.0535618
CST4	ZFP28	0.16	0.0535618
CST4	GABARAPL1	0.16	0.0535618
CST4	FAT4	0.16	0.0535618
CST4	PKD2	0.16	0.0535618
CST4	TMC3	0.16	0.0535618
CST4	ZNF737	0.16	0.0535618
CST4	AP1S2	0.16	0.0535618
CST4	DENND5A	0.16	0.0535618
CST4	CBX6	0.16	0.0535618
CST4	TCEAL6	0.159	0.0551987
CST4	TRPC1	0.159	0.0551987
CST4	ITPKB	0.159	0.0551987
CST4	ZNF418	0.159	0.0551987
CST4	RRAS	0.159	0.0551987
CST4	ARC	0.159	0.0551987
CST4	RBM43	0.159	0.0551987
CST4	ZER1	0.159	0.0551987
CST4	ITIH5	0.159	0.0551987
CST4	LIX1L	0.159	0.0551987
CST4	PXDNL	0.159	0.0551987
CST4	TTLL7	0.159	0.0551987
CST4	CSRNP1	0.159	0.0551987
CST4	RPS6KA6	0.159	0.0551987
CST4	ZNF433	0.158	0.056877
CST4	ZNF333	0.158	0.056877
CST4	WLS	0.158	0.056877
CST4	RFX2	0.158	0.056877
CST4	ODF3L1	0.158	0.056877
CST4	SETBP1	0.158	0.056877
CST4	MEIS1	0.158	0.056877
CST4	ARHGEF9	0.158	0.056877
CST4	FXYD6	0.158	0.056877
CST4	CRYZL1	0.158	0.056877
CST4	LTC4S	0.158	0.056877
CST4	GID4	0.158	0.056877
CST4	ZNF519	0.157	0.0585976
CST4	ADARB1	0.157	0.0585976
CST4	NTN1	0.157	0.0585976
CST4	CAV1	0.157	0.0585976
CST4	C3orf70	0.157	0.0585976
CST4	HSPA12A	0.157	0.0585976
CST4	BCL2L2	0.157	0.0585976
CST4	ATL1	0.157	0.0585976
CST4	IL4R	0.156	0.0603612
CST4	GNAL	0.156	0.0603612
CST4	FAM117A	0.156	0.0603612
CST4	HCRTR1	0.156	0.0603612
CST4	PLXNB3	0.156	0.0603612
CST4	ZNF853	0.156	0.0603612
CST4	EZH1	0.156	0.0603612
CST4	TOX	0.156	0.0603612
CST4	ANKRD30B	0.156	0.0603612
CST4	ADH1B	0.155	0.0621686
CST4	COX7A1	0.155	0.0621686
CST4	ZNF625	0.155	0.0621686
CST4	TNS2	0.155	0.0621686
CST4	GPR135	0.155	0.0621686
CST4	RILPL1	0.155	0.0621686
CST4	B4GALT2	0.155	0.0621686
CST4	TAS1R1	0.155	0.0621686
CST4	HMGCLL1	0.155	0.0621686
CST4	CCDC102A	0.155	0.0621686
CST4	CARMIL1	-0.13	0.0635407
CST4	FGF1	0.154	0.0640205
CST4	TMEM71	0.154	0.0640205
CST4	BAG3	0.154	0.0640205
CST4	PLIN5	0.154	0.0640205
CST4	CCDC160	0.154	0.0640205
CST4	WWTR1	0.154	0.0640205
CST4	CD81	0.154	0.0640205
CST4	ADD1	0.154	0.0640205
CST4	TECPR2	0.154	0.0640205
CST4	PCDHB7	0.154	0.0640205
CST4	SDC3	0.154	0.0640205
CST4	ZDHHC17	0.153	0.0659177
CST4	NEK1	0.153	0.0659177
CST4	OGN	0.153	0.0659177
CST4	FRMPD3	0.153	0.0659177
CST4	GPR26	0.153	0.0659177
CST4	FAM13C	0.153	0.0659177
CST4	PRKCB	0.153	0.0659177
CST4	ZNF569	0.153	0.0659177
CST4	ZNF583	0.153	0.0659177
CST4	ZNF568	0.153	0.0659177
CST4	GAL	0.153	0.0659177
CST4	PEX5L	0.152	0.067861
CST4	TIMP3	0.152	0.067861
CST4	VN1R1	0.152	0.067861
CST4	ZNF467	0.152	0.067861
CST4	SLC25A23	0.152	0.067861
CST4	STARD13	0.152	0.067861
CST4	DYNLRB2	0.152	0.067861
CST4	NR4A3	0.152	0.067861
CST4	FAM161B	0.152	0.067861
CST4	MICAL2	0.151	0.0698512
CST4	EYA1	0.151	0.0698512
CST4	RANBP3L	0.151	0.0698512
CST4	FHL1	0.151	0.0698512
CST4	AS3MT	0.151	0.0698512
CST4	ADCY5	0.151	0.0698512
CST4	REXO2	0.151	0.0698512
CST4	CCDC81	0.151	0.0698512
CST4	GPR62	0.15	0.0718891
CST4	2022-03-02	0.15	0.0718891
CST4	SSPN	0.15	0.0718891
CST4	ATP6V0B	0.15	0.0718891
CST4	LCA5L	0.15	0.0718891
CST4	KLHL42	0.15	0.0718891
CST4	AKT3	0.15	0.0718891
CST4	NTAN1	0.15	0.0718891
CST4	DNAH10OS	0.15	0.0718891
CST4	AP4S1	0.15	0.0718891
CST4	KCNIP4	0.15	0.0718891
CST4	TTBK2	0.149	0.0739754
CST4	DCAF10	0.149	0.0739754
CST4	TCEAL5	0.149	0.0739754
CST4	SEMA6D	0.149	0.0739754
CST4	FOXF2	0.149	0.0739754
CST4	ZNF660	0.149	0.0739754
CST4	OLFML2A	0.149	0.0739754
CST4	CADM4	0.149	0.0739754
CST4	ZNF671	0.149	0.0739754
CST4	CEP126	0.149	0.0739754
CST4	CYP2A7	0.149	0.0739754
CST4	EPHA3	0.149	0.0739754
CST4	ZSCAN1	0.149	0.0739754
CST4	RABGAP1	0.149	0.0739754
CST4	ECHDC2	0.148	0.0761109
CST4	RNF217	0.148	0.0761109
CST4	PLA2G4C	0.148	0.0761109
CST4	ARHGAP6	0.148	0.0761109
CST4	RASGRF2	0.148	0.0761109
CST4	RBFOX2	0.148	0.0761109
CST4	TMEM170B	0.148	0.0761109
CST4	CFAP58	0.148	0.0761109
CST4	GINM1	0.148	0.0761109
CST4	GRID1	0.148	0.0761109
CST4	LIMCH1	0.148	0.0761109
CST4	ZNF132	0.148	0.0761109
CST4	GUCY1B3	0.147	0.0782965
CST4	LURAP1	0.147	0.0782965
CST4	PTN	0.147	0.0782965
CST4	ZFP36L1	0.147	0.0782965
CST4	CYP46A1	0.147	0.0782965
CST4	KCNK3	0.147	0.0782965
CST4	PRRT3	0.147	0.0782965
CST4	MPL	0.147	0.0782965
CST4	PEA15	0.147	0.0782965
CST4	AMIGO1	0.147	0.0782965
CST4	PNRC1	0.147	0.0782965
CST4	CUX2	0.147	0.0782965
CST4	ZNF793	0.147	0.0782965
CST4	ACKR1	0.147	0.0782965
CST4	PTGES3L-AARSD1	0.147	0.0782965
CST4	PPP1R3C	0.147	0.0782965
CST4	KIAA0232	0.147	0.0782965
CST4	ZSCAN23	0.146	0.0805328
CST4	ZDHHC15	0.146	0.0805328
CST4	CTF1	0.146	0.0805328
CST4	HYI	0.146	0.0805328
CST4	LDLRAD2	0.146	0.0805328
CST4	PHKG1	0.146	0.0805328
CST4	LGALS1	0.146	0.0805328
CST4	SCHIP1	0.146	0.0805328
CST4	PCDHGA2	0.146	0.0805328
CST4	LDB1	0.146	0.0805328
CST4	IKZF4	0.145	0.0828208
CST4	ASB8	0.145	0.0828208
CST4	ANKRD40	0.145	0.0828208
CST4	XPA	0.145	0.0828208
CST4	UVRAG	0.145	0.0828208
CST4	GHSR	0.145	0.0828208
CST4	TCTN1	0.145	0.0828208
CST4	PRPH2	0.145	0.0828208
CST4	SRRD	0.145	0.0828208
CST4	TECTA	0.144	0.0851612
CST4	MICU3	0.144	0.0851612
CST4	LYVE1	0.144	0.0851612
CST4	TMEM268	0.144	0.0851612
CST4	EPHA4	0.144	0.0851612
CST4	AC092042.3	0.144	0.0851612
CST4	SKP1	0.144	0.0851612
CST4	PHC1	0.144	0.0851612
CST4	TMEM47	0.144	0.0851612
CST4	ZMAT1	0.144	0.0851612
CST4	HSFX1	0.144	0.0851612
CST4	PDE4D	0.144	0.0851612
CST4	UBE2E2	0.143	0.0875548
CST4	MPP7	0.143	0.0875548
CST4	F8	0.143	0.0875548
CST4	SLMAP	0.143	0.0875548
CST4	ULK2	0.143	0.0875548
CST4	FHL5	0.143	0.0875548
CST4	S1PR3	0.143	0.0875548
CST4	RAI2	0.143	0.0875548
CST4	CCDC92	0.143	0.0875548
CST4	SOBP	0.143	0.0875548
CST4	FAM205C	0.143	0.0875548
CST4	CHADL	0.143	0.0875548
CST4	DIAPH1	-0.118	0.0893687
CST4	MB	0.142	0.0900023
CST4	ZMYND11	0.142	0.0900023
CST4	NT5M	0.142	0.0900023
CST4	SYDE2	0.142	0.0900023
CST4	PRDM11	0.142	0.0900023
CST4	TIMP4	0.142	0.0900023
CST4	ZNF134	0.142	0.0900023
CST4	GPR22	0.142	0.0900023
CST4	KLF15	0.142	0.0900023
CST4	PIFO	0.142	0.0900023
CST4	ELAVL3	0.142	0.0900023
CST4	OPN1SW	0.142	0.0900023
CST4	PTBP3	-0.117	0.0918568
CST4	ACSM5	0.141	0.0925046
CST4	NHSL2	0.141	0.0925046
CST4	PEX19	0.141	0.0925046
CST4	ZNF527	0.141	0.0925046
CST4	VPS45	0.141	0.0925046
CST4	ERRFI1	0.141	0.0925046
CST4	MAP7D3	0.141	0.0925046
CST4	KRBA2	0.141	0.0925046
CST4	RGMB	0.141	0.0925046
CST4	IGSF9B	0.141	0.0925046
CST4	SLC29A1	0.141	0.0925046
CST4	ISCA1	0.141	0.0925046
CST4	CLIP1	0.141	0.0925046
CST4	PGLYRP2	0.14	0.0950625
CST4	CBY1	0.14	0.0950625
CST4	OSCP1	0.14	0.0950625
CST4	GYPC	0.14	0.0950625
CST4	DDX24	0.14	0.0950625
CST4	SLAIN2	0.14	0.0950625
CST4	MROH8	0.14	0.0950625
CST4	KIF5C	0.14	0.0950625
CST4	SPG20	0.14	0.0950625
CST4	FAM131A	0.14	0.0950625
CST4	ADGRD1	0.14	0.0950625
CST4	LSAMP	0.14	0.0950625
CST4	AREL1	-0.115	0.0970001
CST4	ZNF71	0.139	0.0976768
CST4	UBQLNL	0.139	0.0976768
CST4	ADCY9	0.139	0.0976768
CST4	LANCL3	0.139	0.0976768
CST4	DNHD1	0.139	0.0976768
CST4	OTOGL	0.139	0.0976768
CST4	GNG8	0.139	0.0976768
CST4	AOX1	0.139	0.0976768
CST4	TSC22D3	0.139	0.0976768
CST4	TMEM25	0.139	0.0976768
CST4	ZNF273	0.139	0.0976768
CST4	CA11	0.139	0.0976768
CST4	SNURF	0.139	0.0976768
CST4	MACF1	0.139	0.0976768
CST4	RRAGA	0.139	0.0976768
CST4	C1orf168	0.139	0.0976768
CST4	SKIDA1	0.138	0.100348
CST4	CHURC1	0.138	0.100348
CST4	ZNF423	0.138	0.100348
CST4	AC072022.1	0.138	0.100348
CST4	SORCS3	0.138	0.100348
CST4	FUNDC2	0.138	0.100348
CST4	TTLL11	0.138	0.100348
CST4	FBXO9	0.138	0.100348
CST4	STMN2	0.138	0.100348
CST4	ZNF727	0.138	0.100348
CST4	AC003002.4	0.138	0.100348
CST4	WFIKKN2	0.138	0.100348
CST4	USP35	0.138	0.100348
CST4	MAP3K21	-0.113	0.102371
CST4	GPR161	0.137	0.103077
CST4	DGKE	0.137	0.103077
CST4	GKAP1	0.137	0.103077
CST4	JAKMIP3	0.137	0.103077
CST4	TACC2	0.137	0.103077
CST4	RNF216	0.137	0.103077
CST4	ZNF788	0.137	0.103077
CST4	CTSF	0.137	0.103077
CST4	NFIA	0.137	0.103077
CST4	GPIHBP1	0.137	0.103077
CST4	ZNF383	0.137	0.103077
CST4	MSANTD1	0.137	0.103077
CST4	MAP3K19	0.137	0.103077
CST4	HIPK3	0.137	0.103077
CST4	TRPC4	0.137	0.103077
CST4	LRIG1	0.137	0.103077
CST4	PTBP1	-0.112	0.105144
CST4	SCRG1	0.136	0.105865
CST4	CLIC4	0.136	0.105865
CST4	POTEC	0.136	0.105865
CST4	FAM184A	0.136	0.105865
CST4	TMEM55A	0.136	0.105865
CST4	RAB12	0.136	0.105865
CST4	KLHL34	0.136	0.105865
CST4	FEZ1	0.136	0.105865
CST4	ZBTB47	0.136	0.105865
CST4	PHEX	0.136	0.105865
CST4	ELMSAN1	0.136	0.105865
CST4	TSHZ1	0.136	0.105865
CST4	KCNIP3	0.136	0.105865
CST4	RRP8	0.136	0.105865
CST4	LNP1	0.136	0.105865
CST4	SEC23A	0.136	0.105865
CST4	BRI3BP	-0.111	0.107976
CST4	TPM3	-0.111	0.107976
CST4	KCND1	0.135	0.108713
CST4	NXN	0.135	0.108713
CST4	PLCL1	0.135	0.108713
CST4	INPP5F	0.135	0.108713
CST4	VAMP2	0.135	0.108713
CST4	ERLIN1	-0.11	0.110868
CST4	RBM47	-0.11	0.110868
CST4	C1orf106	-0.11	0.110868
CST4	SNAP47	0.134	0.111621
CST4	LAMA4	0.134	0.111621
CST4	UBE2G2	0.134	0.111621
CST4	ZNF415	0.134	0.111621
CST4	ZNF221	0.134	0.111621
CST4	MITF	0.134	0.111621
CST4	SOCS2	0.134	0.111621
CST4	GPLD1	0.134	0.111621
CST4	LRRC3B	0.134	0.111621
CST4	ZMYND12	0.134	0.111621
CST4	GPC6	0.134	0.111621
CST4	TMEM108	0.134	0.111621
CST4	LIFR	0.134	0.111621
CST4	FRMD4A	0.134	0.111621
CST4	RFX1	-0.109	0.113821
CST4	CDCA8	-0.109	0.113821
CST4	DTX4	-0.109	0.113821
CST4	FXYD1	0.133	0.114589
CST4	CLUAP1	0.133	0.114589
CST4	ZNF304	0.133	0.114589
CST4	TP53INP2	0.133	0.114589
CST4	SIK3	0.133	0.114589
CST4	USP2	0.133	0.114589
CST4	HSPB7	0.133	0.114589
CST4	TMX4	0.133	0.114589
CST4	SCARA3	0.133	0.114589
CST4	PCDHGA11	0.133	0.114589
CST4	TMEM59L	0.133	0.114589
CST4	ARL14EP	0.133	0.114589
CST4	ANKRD34A	0.133	0.114589
CST4	FOXJ2	0.133	0.114589
CST4	PELI3	0.133	0.114589
CST4	GSG1L	0.133	0.114589
CST4	KNL1	-0.108	0.116836
CST4	NXPE3	0.132	0.11762
CST4	C17orf51	0.132	0.11762
CST4	TSKU	0.132	0.11762
CST4	GPER1	0.132	0.11762
CST4	DUSP22	0.132	0.11762
CST4	ZNF585B	0.132	0.11762
CST4	ZCCHC24	0.132	0.11762
CST4	BHLHB9	0.132	0.11762
CST4	SYNGR1	0.132	0.11762
CST4	TMEM56	0.132	0.11762
CST4	KLHL23	0.132	0.11762
CST4	PDE5A	0.132	0.11762
CST4	ADRB3	0.132	0.11762
CST4	GOLGA8T	0.132	0.11762
CST4	EML4	-0.107	0.119913
CST4	ITPR3	-0.107	0.119913
CST4	WDR17	0.131	0.120713
CST4	TOM1L2	0.131	0.120713
CST4	DCAF8	0.131	0.120713
CST4	TBKBP1	0.131	0.120713
CST4	UBE2G1	0.131	0.120713
CST4	HMCN2	0.131	0.120713
CST4	CDS2	0.131	0.120713
CST4	ARMC4	0.131	0.120713
CST4	ZNF570	0.131	0.120713
CST4	MLLT11	0.131	0.120713
CST4	EHBP1	0.131	0.120713
CST4	NRBP2	0.131	0.120713
CST4	FAHD2B	0.131	0.120713
CST4	POTEI	0.131	0.120713
CST4	CDK20	0.131	0.120713
CST4	DDX21	-0.106	0.123053
CST4	MYO19	-0.106	0.123053
CST4	PRKAB2	0.13	0.123869
CST4	ZNF501	0.13	0.123869
CST4	ADGRB3	0.13	0.123869
CST4	CSDE1	0.13	0.123869
CST4	ZFAND5	0.13	0.123869
CST4	SYT11	0.13	0.123869
CST4	MYRIP	0.13	0.123869
CST4	MTSS1L	0.13	0.123869
CST4	GAB1	0.13	0.123869
CST4	MEF2A	0.13	0.123869
CST4	CRISPLD2	0.13	0.123869
CST4	SNX25	0.13	0.123869
CST4	FTO	0.13	0.123869
CST4	C16orf62	0.13	0.123869
CST4	AP1G2	-0.105	0.126257
CST4	NUP50	-0.105	0.126257
CST4	F11R	-0.105	0.126257
CST4	ASIC1	0.129	0.12709
CST4	ZFP1	0.129	0.12709
CST4	WNK2	0.129	0.12709
CST4	C1orf64	0.129	0.12709
CST4	ZC3H6	0.129	0.12709
CST4	SYT10	0.129	0.12709
CST4	DNAJB6	0.129	0.12709
CST4	EVC	0.129	0.12709
CST4	MKI67	-0.104	0.129525
CST4	TMPO	-0.104	0.129525
CST4	CLSPN	-0.104	0.129525
CST4	SRPK1	-0.104	0.129525
CST4	CAPZA1	-0.104	0.129525
CST4	TMOD3	-0.104	0.129525
CST4	WRB	0.128	0.130375
CST4	CHIC1	0.128	0.130375
CST4	MED8	0.128	0.130375
CST4	CNRIP1	0.128	0.130375
CST4	FAM172A	0.128	0.130375
CST4	PLPP1	0.128	0.130375
CST4	GRIN2A	0.128	0.130375
CST4	BRSK1	0.128	0.130375
CST4	DDR2	0.128	0.130375
CST4	CRELD1	0.128	0.130375
CST4	NPR2	0.128	0.130375
CST4	GPR12	0.128	0.130375
CST4	LIN7B	0.128	0.130375
CST4	NOV	0.128	0.130375
CST4	FBXL7	0.128	0.130375
CST4	KIF11	-0.103	0.132859
CST4	PLCB3	-0.103	0.132859
CST4	RFWD3	-0.103	0.132859
CST4	MBP	-0.103	0.132859
CST4	LARP1	-0.103	0.132859
CST4	GATAD2A	-0.103	0.132859
CST4	CCNB2	-0.103	0.132859
CST4	ARPP21	0.127	0.133726
CST4	NME4	0.127	0.133726
CST4	UBQLN2	0.127	0.133726
CST4	TIMM10B	0.127	0.133726
CST4	ALG9	0.127	0.133726
CST4	YY1AP1	0.127	0.133726
CST4	GOLGA8H	0.127	0.133726
CST4	SHANK2	0.127	0.133726
CST4	OSBPL1A	0.127	0.133726
CST4	SEMA6C	0.127	0.133726
CST4	SUSD5	0.127	0.133726
CST4	HOXD8	0.127	0.133726
CST4	PTPRS	0.127	0.133726
CST4	VEGFB	0.127	0.133726
CST4	LARP6	0.127	0.133726
CST4	PHF1	0.127	0.133726
CST4	EFHB	0.127	0.133726
CST4	CETN2	0.127	0.133726
CST4	FRK	-0.102	0.136259
CST4	MGAT4B	-0.102	0.136259
CST4	PARD6G	0.126	0.137143
CST4	MAP4	0.126	0.137143
CST4	ZNF174	0.126	0.137143
CST4	PDZD9	0.126	0.137143
CST4	IFI44L	0.126	0.137143
CST4	SYDE1	0.126	0.137143
CST4	STMN4	0.126	0.137143
CST4	TESK2	0.126	0.137143
CST4	REV3L	0.126	0.137143
CST4	PTPRF	0.126	0.137143
CST4	TIGD7	0.126	0.137143
CST4	C4orf3	0.126	0.137143
CST4	ZNF548	0.126	0.137143
CST4	SRR	0.126	0.137143
CST4	NDE1	0.126	0.137143
CST4	TTC8	0.126	0.137143
CST4	TFDP2	0.126	0.137143
CST4	PRDM5	0.126	0.137143
CST4	AXL	0.126	0.137143
CST4	C1orf94	0.126	0.137143
CST4	SLC44A1	-0.101	0.139725
CST4	MYO5B	-0.101	0.139725
CST4	STIL	-0.101	0.139725
CST4	SH3RF2	-0.101	0.139725
CST4	HNRNPF	-0.101	0.139725
CST4	MARVELD2	-0.101	0.139725
CST4	PMM2	-0.101	0.139725
CST4	TSC22D1	0.125	0.140626
CST4	SGCB	0.125	0.140626
CST4	GTF2H2	0.125	0.140626
CST4	PALM	0.125	0.140626
CST4	ZNF835	0.125	0.140626
CST4	LCAT	0.125	0.140626
CST4	WDR63	0.125	0.140626
CST4	KIRREL3	0.125	0.140626
CST4	ARL4D	0.125	0.140626
CST4	ZBTB8A	0.125	0.140626
CST4	CLIP4	0.125	0.140626
CST4	KLHL5	0.125	0.140626
CST4	FAM13B	0.125	0.140626
CST4	ZWILCH	-0.1	0.14326
CST4	SEL1L3	-0.1	0.14326
CST4	ADAM10	-0.1	0.14326
CST4	ANKMY1	-0.1	0.14326
CST4	RAD51	-0.1	0.14326
CST4	ARHGAP11A	-0.1	0.14326
CST4	ZNRF2	-0.1	0.14326
CST4	OSBPL3	-0.1	0.14326
CST4	PSD4	-0.1	0.14326
CST4	IQGAP3	-0.1	0.14326
CST4	2022-09-06	0.124	0.144178
CST4	ANGPTL2	0.124	0.144178
CST4	ZNF518B	0.124	0.144178
CST4	POTEJ	0.124	0.144178
CST4	TOX4	0.124	0.144178
CST4	RBMS3	0.124	0.144178
CST4	CNTLN	0.124	0.144178
CST4	MKNK1	0.124	0.144178
CST4	EMILIN3	0.124	0.144178
CST4	SNAP29	0.124	0.144178
CST4	FAM104B	0.124	0.144178
CST4	C4B	0.124	0.144178
CST4	FYCO1	0.124	0.144178
CST4	EBF4	0.124	0.144178
CST4	CIRBP	0.124	0.144178
CST4	ZNF248	0.124	0.144178
CST4	KDF1	-0.099	0.146862
CST4	G3BP1	-0.099	0.146862
CST4	MAOA	0.123	0.147798
CST4	USP20	0.123	0.147798
CST4	TENM1	0.123	0.147798
CST4	ZNF649	0.123	0.147798
CST4	ZNF329	0.123	0.147798
CST4	CORO1C	0.123	0.147798
CST4	PPP1R3F	0.123	0.147798
CST4	ACTB	0.123	0.147798
CST4	PARD3B	0.123	0.147798
CST4	CCDC13	0.123	0.147798
CST4	STRN3	0.123	0.147798
CST4	GPR162	0.123	0.147798
CST4	CCDC36	0.123	0.147798
CST4	HELLS	-0.098	0.150533
CST4	NUSAP1	-0.098	0.150533
CST4	RPS6KA1	-0.098	0.150533
CST4	ASF1B	-0.098	0.150533
CST4	EZH2	-0.098	0.150533
CST4	ELF4	-0.098	0.150533
CST4	AP1M2	-0.098	0.150533
CST4	LEO1	-0.098	0.150533
CST4	AAMDC	0.122	0.151487
CST4	BLOC1S5-TXNDC5	0.122	0.151487
CST4	METTL22	0.122	0.151487
CST4	SPECC1L-ADORA2A	0.122	0.151487
CST4	NDUFV3	0.122	0.151487
CST4	C11orf74	0.122	0.151487
CST4	CBLN3	0.122	0.151487
CST4	ZNF585A	0.122	0.151487
CST4	GRIK3	0.122	0.151487
CST4	RIIAD1	0.122	0.151487
CST4	ZDBF2	0.122	0.151487
CST4	COL24A1	0.122	0.151487
CST4	PKIA	0.122	0.151487
CST4	CAPN15	-0.097	0.154274
CST4	ABHD17C	-0.097	0.154274
CST4	NADSYN1	-0.097	0.154274
CST4	PRR11	-0.097	0.154274
CST4	CEP55	-0.097	0.154274
CST4	STARD7	-0.097	0.154274
CST4	KIF2C	-0.097	0.154274
CST4	LRRC59	-0.097	0.154274
CST4	HOOK1	-0.097	0.154274
CST4	GPR35	-0.097	0.154274
CST4	DAXX	-0.097	0.154274
CST4	RNPEP	-0.097	0.154274
CST4	IRF2BPL	0.121	0.155246
CST4	ZNF606	0.121	0.155246
CST4	ASXL3	0.121	0.155246
CST4	DPF2	0.121	0.155246
CST4	ATN1	0.121	0.155246
CST4	FAM149A	0.121	0.155246
CST4	PLEKHA3	0.121	0.155246
CST4	DFNB59	0.121	0.155246
CST4	DLG4	0.121	0.155246
CST4	DRP2	0.121	0.155246
CST4	TAB2	0.121	0.155246
CST4	IGIP	0.121	0.155246
CST4	ARHGEF37	0.121	0.155246
CST4	FBXO10	0.121	0.155246
CST4	C19orf18	0.121	0.155246
CST4	MTURN	0.121	0.155246
CST4	PHF21B	0.121	0.155246
CST4	ZFHX2	0.121	0.155246
CST4	PMP22	0.121	0.155246
CST4	PHF21A	0.121	0.155246
CST4	ZNF358	0.121	0.155246
CST4	PDGFC	0.121	0.155246
CST4	ZNF665	0.121	0.155246
CST4	RAB23	0.121	0.155246
CST4	FARP2	-0.096	0.158085
CST4	ELMO3	-0.096	0.158085
CST4	DNAJC22	-0.096	0.158085
CST4	NCAPH	-0.096	0.158085
CST4	PRR15L	-0.096	0.158085
CST4	GPR39	-0.096	0.158085
CST4	RAD51D	-0.096	0.158085
CST4	XPNPEP1	-0.096	0.158085
CST4	PLEKHB2	-0.096	0.158085
CST4	SH2D3A	-0.096	0.158085
CST4	CASP2	-0.096	0.158085
CST4	AP1S3	-0.096	0.158085
CST4	MECOM	-0.096	0.158085
CST4	KLF5	-0.096	0.158085
CST4	SELENOI	-0.096	0.158085
CST4	KIF20B	-0.096	0.158085
CST4	PDE9A	0.12	0.159075
CST4	PFKM	0.12	0.159075
CST4	RUSC2	0.12	0.159075
CST4	HIF1AN	0.12	0.159075
CST4	RAMP1	0.12	0.159075
CST4	PPP1R9A	0.12	0.159075
CST4	PRX	0.12	0.159075
CST4	PCDHGA6	0.12	0.159075
CST4	GOLGA8R	0.12	0.159075
CST4	C10orf142	0.12	0.159075
CST4	CDKL3	0.12	0.159075
CST4	KIAA1161	0.12	0.159075
CST4	ATOH8	0.12	0.159075
CST4	CRTAP	0.12	0.159075
CST4	PLCH1	-0.095	0.161967
CST4	KIF14	-0.095	0.161967
CST4	MARS2	-0.095	0.161967
CST4	BUB1B	-0.095	0.161967
CST4	CENPO	-0.095	0.161967
CST4	FANCI	-0.095	0.161967
CST4	PRPF40A	-0.095	0.161967
CST4	FNBP1L	-0.095	0.161967
CST4	HNF1A	-0.095	0.161967
CST4	C1GALT1	-0.095	0.161967
CST4	DMAP1	0.119	0.162975
CST4	PAIP2	0.119	0.162975
CST4	ISL1	0.119	0.162975
CST4	ZC4H2	0.119	0.162975
CST4	ENO4	0.119	0.162975
CST4	AFAP1	0.119	0.162975
CST4	TRIOBP	0.119	0.162975
CST4	CRBN	0.119	0.162975
CST4	PINLYP	0.119	0.162975
CST4	FER	0.119	0.162975
CST4	METTL7A	0.119	0.162975
CST4	MTSS1	0.119	0.162975
CST4	NCAPG	-0.094	0.16592
CST4	KIF18B	-0.094	0.16592
CST4	IRAK1	-0.094	0.16592
CST4	DKC1	-0.094	0.16592
CST4	CBFB	-0.094	0.16592
CST4	RBM15	-0.094	0.16592
CST4	ARHGEF16	-0.094	0.16592
CST4	PRKCZ	-0.094	0.16592
CST4	SMC6	-0.094	0.16592
CST4	GSG2	-0.094	0.16592
CST4	UTP18	-0.094	0.16592
CST4	LRRC8B	-0.094	0.16592
CST4	RYK	0.118	0.166947
CST4	RGS4	0.118	0.166947
CST4	KAT2B	0.118	0.166947
CST4	ABCA3	0.118	0.166947
CST4	MROH7	0.118	0.166947
CST4	TEAD2	0.118	0.166947
CST4	ZNF677	0.118	0.166947
CST4	LRRC29	0.118	0.166947
CST4	PMF1-BGLAP	0.118	0.166947
CST4	EPM2AIP1	0.118	0.166947
CST4	PKNOX1	0.118	0.166947
CST4	ALDH1B1	0.118	0.166947
CST4	TXNDC15	0.118	0.166947
CST4	PTGS1	0.118	0.166947
CST4	WNK3	0.118	0.166947
CST4	NCAPG2	-0.093	0.169945
CST4	WDR43	-0.093	0.169945
CST4	TOPBP1	-0.093	0.169945
CST4	TRAF4	-0.093	0.169945
CST4	DLGAP5	-0.093	0.169945
CST4	CDH1	-0.093	0.169945
CST4	PTPN3	-0.093	0.169945
CST4	STXBP2	-0.093	0.169945
CST4	LLGL2	-0.093	0.169945
CST4	RRM2	-0.093	0.169945
CST4	WDR55	-0.093	0.169945
CST4	DCAF7	-0.093	0.169945
CST4	KLHL4	0.117	0.170991
CST4	ARID5A	0.117	0.170991
CST4	CAVIN2	0.117	0.170991
CST4	PLAT	0.117	0.170991
CST4	SERINC1	0.117	0.170991
CST4	TSNAXIP1	0.117	0.170991
CST4	MARK1	0.117	0.170991
CST4	C1orf204	0.117	0.170991
CST4	ST5	0.117	0.170991
CST4	FAM214A	0.117	0.170991
CST4	CC2D2A	0.117	0.170991
CST4	VEZF1	0.117	0.170991
CST4	NINJ1	0.117	0.170991
CST4	KCNT2	0.117	0.170991
CST4	CREM	0.117	0.170991
CST4	ANKRD34C	0.117	0.170991
CST4	DEFB124	0.117	0.170991
CST4	IL6ST	0.117	0.170991
CST4	GRK4	0.117	0.170991
CST4	GARNL3	0.117	0.170991
CST4	ISLR	0.117	0.170991
CST4	CYP2A6	0.117	0.170991
CST4	TFAP4	-0.092	0.174044
CST4	WWP2	-0.092	0.174044
CST4	MAPK13	-0.092	0.174044
CST4	ADGRE5	-0.092	0.174044
CST4	ADPGK	-0.092	0.174044
CST4	HDAC1	-0.092	0.174044
CST4	EPS8L3	-0.092	0.174044
CST4	BUB1	-0.092	0.174044
CST4	RIN1	-0.092	0.174044
CST4	SPC25	-0.092	0.174044
CST4	ZFYVE27	-0.092	0.174044
CST4	MYH14	-0.092	0.174044
CST4	CASP8	-0.092	0.174044
CST4	INCENP	-0.092	0.174044
CST4	PLEKHA6	-0.092	0.174044
CST4	TET3	-0.092	0.174044
CST4	SHCBP1	-0.092	0.174044
CST4	ESRRA	-0.092	0.174044
CST4	TMEM33	-0.092	0.174044
CST4	SGPP2	-0.092	0.174044
CST4	FAM83G	-0.092	0.174044
CST4	SYT15	0.116	0.175108
CST4	METRN	0.116	0.175108
CST4	U2AF1L4	0.116	0.175108
CST4	BEX3	0.116	0.175108
CST4	CILP	0.116	0.175108
CST4	PRPH	0.116	0.175108
CST4	SERPINI2	0.116	0.175108
CST4	PPP2R3C	0.116	0.175108
CST4	TCEA2	0.116	0.175108
CST4	KPNA6	0.116	0.175108
CST4	SPOP	0.116	0.175108
CST4	INTU	0.116	0.175108
CST4	BORCS7	0.116	0.175108
CST4	ZNF44	0.116	0.175108
CST4	PCDHGB7	0.116	0.175108
CST4	FAM174A	0.116	0.175108
CST4	NAV2	0.116	0.175108
CST4	FAM228B	0.116	0.175108
CST4	TOR4A	-0.091	0.178215
CST4	MISP	-0.091	0.178215
CST4	ORC2	-0.091	0.178215
CST4	VDAC1	-0.091	0.178215
CST4	PRR14L	-0.091	0.178215
CST4	RPS6KA4	-0.091	0.178215
CST4	TMEM170A	-0.091	0.178215
CST4	EPCAM	-0.091	0.178215
CST4	PUS1	-0.091	0.178215
CST4	MIOS	-0.091	0.178215
CST4	MYO5C	-0.091	0.178215
CST4	FOXN2	-0.091	0.178215
CST4	ROBO1	0.115	0.179298
CST4	PPM1K	0.115	0.179298
CST4	FZD7	0.115	0.179298
CST4	QKI	0.115	0.179298
CST4	TNRC6A	0.115	0.179298
CST4	SETD7	0.115	0.179298
CST4	MECP2	0.115	0.179298
CST4	TRO	0.115	0.179298
CST4	MAF	0.115	0.179298
CST4	SNX29	0.115	0.179298
CST4	NUDT11	0.115	0.179298
CST4	FHL3	0.115	0.179298
CST4	ZNF732	0.115	0.179298
CST4	SLC2A11	0.115	0.179298
CST4	WWC3	0.115	0.179298
CST4	C20orf27	0.115	0.179298
CST4	SH3YL1	-0.09	0.182461
CST4	GMCL1	-0.09	0.182461
CST4	PCNX3	-0.09	0.182461
CST4	HACD3	-0.09	0.182461
CST4	SMIM15	-0.09	0.182461
CST4	PAWR	-0.09	0.182461
CST4	NCLN	-0.09	0.182461
CST4	GTSE1	-0.09	0.182461
CST4	MFSD9	-0.09	0.182461
CST4	MTIF2	-0.09	0.182461
CST4	GTF3C2	-0.09	0.182461
CST4	SMC2	-0.09	0.182461
CST4	ESCO2	-0.09	0.182461
CST4	PI4K2B	-0.09	0.182461
CST4	LARGE1	0.114	0.183563
CST4	SLC38A1	0.114	0.183563
CST4	KCNAB1	0.114	0.183563
CST4	RSU1	0.114	0.183563
CST4	CCDC28B	0.114	0.183563
CST4	CT62	0.114	0.183563
CST4	EDN2	0.114	0.183563
CST4	CCL2	0.114	0.183563
CST4	GHR	0.114	0.183563
CST4	ST6GALNAC6	0.114	0.183563
CST4	CRYGN	0.114	0.183563
CST4	TRIM23	0.114	0.183563
CST4	OLR1	0.114	0.183563
CST4	FAM76A	0.114	0.183563
CST4	MDH1	0.114	0.183563
CST4	ITPR1	0.114	0.183563
CST4	KLF11	0.114	0.183563
CST4	CENPI	-0.089	0.186781
CST4	DEPDC1	-0.089	0.186781
CST4	ATP8B1	-0.089	0.186781
CST4	DOT1L	-0.089	0.186781
CST4	NLE1	-0.089	0.186781
CST4	PKP3	-0.089	0.186781
CST4	GIPC2	-0.089	0.186781
CST4	RNF128	-0.089	0.186781
CST4	PLS1	-0.089	0.186781
CST4	LARP4B	-0.089	0.186781
CST4	RALA	-0.089	0.186781
CST4	BRCA2	-0.089	0.186781
CST4	SMC4	-0.089	0.186781
CST4	INTS14	-0.089	0.186781
CST4	FBXO45	-0.089	0.186781
CST4	USP43	-0.089	0.186781
CST4	HGS	-0.089	0.186781
CST4	CDC42BPG	-0.089	0.186781
CST4	FANCA	-0.089	0.186781
CST4	HMMR	-0.089	0.186781
CST4	OVOL2	-0.089	0.186781
CST4	HRNR	0.113	0.187902
CST4	ARL10	0.113	0.187902
CST4	SENP8	0.113	0.187902
CST4	BBS5	0.113	0.187902
CST4	TSHB	0.113	0.187902
CST4	RTN4RL1	0.113	0.187902
CST4	SYNJ2BP-COX16	0.113	0.187902
CST4	ZNF287	0.113	0.187902
CST4	RAB31	0.113	0.187902
CST4	DUSP10	0.113	0.187902
CST4	SNAPIN	0.113	0.187902
CST4	SPAAR	0.113	0.187902
CST4	PPP1R3G	0.113	0.187902
CST4	KLF17	0.113	0.187902
CST4	KCTD21	0.113	0.187902
CST4	CUEDC2	0.113	0.187902
CST4	DOK4	-0.088	0.191176
CST4	KIF4A	-0.088	0.191176
CST4	EIF3A	-0.088	0.191176
CST4	PDP2	-0.088	0.191176
CST4	MTG1	-0.088	0.191176
CST4	FAM83H	-0.088	0.191176
CST4	ASPM	-0.088	0.191176
CST4	EXO1	-0.088	0.191176
CST4	SFXN1	-0.088	0.191176
CST4	DENND1C	-0.088	0.191176
CST4	CASK	-0.088	0.191176
CST4	KIF15	-0.088	0.191176
CST4	SFT2D2	-0.088	0.191176
CST4	DIAPH3	-0.088	0.191176
CST4	RCC1	-0.088	0.191176
CST4	LMNB1	-0.088	0.191176
CST4	PARP4	-0.088	0.191176
CST4	CNOT9	-0.088	0.191176
CST4	NRK	0.112	0.192317
CST4	ATG14	0.112	0.192317
CST4	RNLS	0.112	0.192317
CST4	SLC12A4	0.112	0.192317
CST4	THNSL2	0.112	0.192317
CST4	CDPF1	0.112	0.192317
CST4	FGF13	0.112	0.192317
CST4	GFRA2	0.112	0.192317
CST4	FAM19A2	0.112	0.192317
CST4	GNB4	0.112	0.192317
CST4	PCNX1	0.112	0.192317
CST4	TMEM43	0.112	0.192317
CST4	ZNF461	0.112	0.192317
CST4	GREB1	0.112	0.192317
CST4	SRPK3	0.112	0.192317
CST4	SPACA6	0.112	0.192317
CST4	ART3	0.112	0.192317
CST4	ARL3	0.112	0.192317
CST4	PRKRA	0.112	0.192317
CST4	USH1C	-0.087	0.195647
CST4	SRRT	-0.087	0.195647
CST4	SLC29A2	-0.087	0.195647
CST4	MYO1D	-0.087	0.195647
CST4	CCNA2	-0.087	0.195647
CST4	LRRK1	-0.087	0.195647
CST4	LMNB2	-0.087	0.195647
CST4	DTL	-0.087	0.195647
CST4	TNFRSF10A	-0.087	0.195647
CST4	MFSD14B	-0.087	0.195647
CST4	HJURP	-0.087	0.195647
CST4	FAM96A	-0.087	0.195647
CST4	ORC1	-0.087	0.195647
CST4	SHROOM3	-0.087	0.195647
CST4	RAB11FIP4	-0.087	0.195647
CST4	LETM1	-0.087	0.195647
CST4	FAM83B	-0.087	0.195647
CST4	NKRF	-0.087	0.195647
CST4	GRHL2	-0.087	0.195647
CST4	PPP1R9B	-0.087	0.195647
CST4	CEP152	-0.087	0.195647
CST4	TAF1B	-0.087	0.195647
CST4	PLK1	-0.087	0.195647
CST4	NADK	-0.087	0.195647
CST4	PRKD2	-0.087	0.195647
CST4	SPRED2	-0.087	0.195647
CST4	AVL9	-0.087	0.195647
CST4	POLQ	-0.087	0.195647
CST4	UHMK1	-0.087	0.195647
CST4	MCM6	-0.087	0.195647
CST4	SIRT7	-0.087	0.195647
CST4	THOC3	-0.087	0.195647
CST4	RCC2	-0.087	0.195647
CST4	PLAC9	0.111	0.196807
CST4	FAM168B	0.111	0.196807
CST4	DCAF5	0.111	0.196807
CST4	OSBPL11	0.111	0.196807
CST4	ZNF256	0.111	0.196807
CST4	PFDN1	0.111	0.196807
CST4	SMIM10L1	0.111	0.196807
CST4	ZNF470	0.111	0.196807
CST4	DOK6	0.111	0.196807
CST4	GIN1	0.111	0.196807
CST4	ZKSCAN7	0.111	0.196807
CST4	OSTM1	0.111	0.196807
CST4	HOOK3	0.111	0.196807
CST4	LNPEP	0.111	0.196807
CST4	CLASP1	0.111	0.196807
CST4	CENPV	-0.086	0.200194
CST4	SLC39A14	-0.086	0.200194
CST4	ZNF367	-0.086	0.200194
CST4	ARPC5	-0.086	0.200194
CST4	UGGT1	-0.086	0.200194
CST4	HNRNPM	-0.086	0.200194
CST4	ZDHHC23	-0.086	0.200194
CST4	UCK2	-0.086	0.200194
CST4	TNFRSF10B	-0.086	0.200194
CST4	ITGA6	-0.086	0.200194
CST4	GMFB	-0.086	0.200194
CST4	TTC7A	-0.086	0.200194
CST4	KRT8	-0.086	0.200194
CST4	POLR1B	-0.086	0.200194
CST4	GEN1	-0.086	0.200194
CST4	ARHGAP18	-0.086	0.200194
CST4	ELF3	-0.086	0.200194
CST4	METTL13	-0.086	0.200194
CST4	FUT4	-0.086	0.200194
CST4	MYO1E	-0.086	0.200194
CST4	LSM11	0.11	0.201374
CST4	HAMP	0.11	0.201374
CST4	2022-09-10	0.11	0.201374
CST4	SERTM1	0.11	0.201374
CST4	SERP2	0.11	0.201374
CST4	NIM1K	0.11	0.201374
CST4	CEND1	0.11	0.201374
CST4	DOCK11	0.11	0.201374
CST4	MEF2D	0.11	0.201374
CST4	LONP2	0.11	0.201374
CST4	ATXN1	0.11	0.201374
CST4	ZNF534	0.11	0.201374
CST4	DSEL	0.11	0.201374
CST4	UBE2D4	0.11	0.201374
CST4	ZKSCAN8	0.11	0.201374
CST4	ASPA	0.11	0.201374
CST4	IFIT1	0.11	0.201374
CST4	TMOD2	0.11	0.201374
CST4	CPQ	0.11	0.201374
CST4	RRAGB	0.11	0.201374
CST4	PCMTD1	0.11	0.201374
CST4	WDHD1	-0.085	0.204818
CST4	PITPNM1	-0.085	0.204818
CST4	SLC35F2	-0.085	0.204818
CST4	CASP10	-0.085	0.204818
CST4	PLK4	-0.085	0.204818
CST4	SLC39A9	-0.085	0.204818
CST4	PPM1G	-0.085	0.204818
CST4	ZBED4	-0.085	0.204818
CST4	KNTC1	-0.085	0.204818
CST4	CLIC1	-0.085	0.204818
CST4	POC1B-GALNT4	-0.085	0.204818
CST4	E2F8	-0.085	0.204818
CST4	IKBKE	-0.085	0.204818
CST4	HTATIP2	-0.085	0.204818
CST4	MLX	-0.085	0.204818
CST4	TCF19	-0.085	0.204818
CST4	SLC30A7	-0.085	0.204818
CST4	EYA3	-0.085	0.204818
CST4	TWNK	-0.085	0.204818
CST4	ABCF3	-0.085	0.204818
CST4	SRC	-0.085	0.204818
CST4	CKAP2L	-0.085	0.204818
CST4	TOP1	-0.085	0.204818
CST4	BMS1	-0.085	0.204818
CST4	PASK	-0.085	0.204818
CST4	KCNK1	-0.085	0.204818
CST4	TMEM102	-0.085	0.204818
CST4	EZR	-0.085	0.204818
CST4	SLC31A1	-0.085	0.204818
CST4	NCL	-0.085	0.204818
CST4	CCDC106	0.109	0.206017
CST4	ZSCAN12	0.109	0.206017
CST4	KRBA1	0.109	0.206017
CST4	PCSK2	0.109	0.206017
CST4	TMEM91	0.109	0.206017
CST4	SLC25A41	0.109	0.206017
CST4	MGAT4A	0.109	0.206017
CST4	EFEMP2	0.109	0.206017
CST4	DNAJB4	0.109	0.206017
CST4	NEK9	0.109	0.206017
CST4	ZNF362	0.109	0.206017
CST4	TRIM3	0.109	0.206017
CST4	MAP1B	0.109	0.206017
CST4	TMOD1	0.109	0.206017
CST4	CXorf38	-0.084	0.209518
CST4	MOGS	-0.084	0.209518
CST4	CDK11A	-0.084	0.209518
CST4	PDCD11	-0.084	0.209518
CST4	TUBA1C	-0.084	0.209518
CST4	NT5C3A	-0.084	0.209518
CST4	VARS2	-0.084	0.209518
CST4	DDAH1	-0.084	0.209518
CST4	PANK1	-0.084	0.209518
CST4	RAD51AP1	-0.084	0.209518
CST4	RFWD2	-0.084	0.209518
CST4	PRRC2C	-0.084	0.209518
CST4	SMAGP	-0.084	0.209518
CST4	ANKS4B	-0.084	0.209518
CST4	HIP1R	-0.084	0.209518
CST4	ESRP1	-0.084	0.209518
CST4	MARK2	-0.084	0.209518
CST4	DSN1	-0.084	0.209518
CST4	SPDL1	-0.084	0.209518
CST4	LAD1	-0.084	0.209518
CST4	SYNJ2	-0.084	0.209518
CST4	LIG1	-0.084	0.209518
CST4	MST1R	-0.084	0.209518
CST4	RAD54L	-0.084	0.209518
CST4	PRC1	-0.084	0.209518
CST4	FANCD2	-0.084	0.209518
CST4	ARIH2OS	0.108	0.210738
CST4	GTF2H5	0.108	0.210738
CST4	WDR35	0.108	0.210738
CST4	TBC1D17	0.108	0.210738
CST4	PIANP	0.108	0.210738
CST4	FSTL1	0.108	0.210738
CST4	KCNJ8	0.108	0.210738
CST4	ALPK3	0.108	0.210738
CST4	MAGEH1	0.108	0.210738
CST4	TCP11L1	0.108	0.210738
CST4	DCHS1	0.108	0.210738
CST4	EIF1B	0.108	0.210738
CST4	CNTN2	0.108	0.210738
CST4	KIF5A	0.108	0.210738
CST4	GLDN	0.108	0.210738
CST4	DENND1B	-0.083	0.214297
CST4	NAA40	-0.083	0.214297
CST4	NBEAL2	-0.083	0.214297
CST4	DNAJB11	-0.083	0.214297
CST4	SLC18B1	-0.083	0.214297
CST4	NIPA1	-0.083	0.214297
CST4	BRIP1	-0.083	0.214297
CST4	CCNF	-0.083	0.214297
CST4	DDX54	-0.083	0.214297
CST4	LCOR	-0.083	0.214297
CST4	CHAF1A	-0.083	0.214297
CST4	SH2D4A	-0.083	0.214297
CST4	RAB8A	-0.083	0.214297
CST4	CALML4	-0.083	0.214297
CST4	GALK2	-0.083	0.214297
CST4	VPS37B	-0.083	0.214297
CST4	F2RL1	-0.083	0.214297
CST4	SPTLC2	-0.083	0.214297
CST4	DFFB	-0.083	0.214297
CST4	SELENOF	-0.083	0.214297
CST4	OIP5	-0.083	0.214297
CST4	PFKFB2	-0.083	0.214297
CST4	CTCF	-0.083	0.214297
CST4	TRIM11	-0.083	0.214297
CST4	UHRF1	-0.083	0.214297
CST4	NDC80	-0.083	0.214297
CST4	CDC25C	-0.083	0.214297
CST4	ALDH18A1	-0.083	0.214297
CST4	B3GNT3	-0.083	0.214297
CST4	TSPAN17	-0.083	0.214297
CST4	SSRP1	-0.083	0.214297
CST4	NOLC1	-0.083	0.214297
CST4	KIFC1	-0.083	0.214297
CST4	MYO6	-0.083	0.214297
CST4	UBXN4	-0.083	0.214297
CST4	METAP1	-0.083	0.214297
CST4	GNL2	-0.083	0.214297
CST4	2022-09-07	0.107	0.215537
CST4	RBM38	0.107	0.215537
CST4	METTL8	0.107	0.215537
CST4	ZNF879	0.107	0.215537
CST4	ATXN3	0.107	0.215537
CST4	CH25H	0.107	0.215537
CST4	MRPL33	0.107	0.215537
CST4	SHISA9	0.107	0.215537
CST4	SMARCA2	0.107	0.215537
CST4	CTC1	0.107	0.215537
CST4	NRTN	0.107	0.215537
CST4	STX2	0.107	0.215537
CST4	IGSF3	0.107	0.215537
CST4	TRIM69	0.107	0.215537
CST4	STX1B	0.107	0.215537
CST4	TUBB4A	0.107	0.215537
CST4	SLC22A4	0.107	0.215537
CST4	ABI2	0.107	0.215537
CST4	CXCL12	0.107	0.215537
CST4	TTLL12	-0.082	0.219154
CST4	UGT8	-0.082	0.219154
CST4	ANXA2	-0.082	0.219154
CST4	PLEK2	-0.082	0.219154
CST4	WWC1	-0.082	0.219154
CST4	EIF2AK1	-0.082	0.219154
CST4	POF1B	-0.082	0.219154
CST4	GARS	-0.082	0.219154
CST4	FRMD8	-0.082	0.219154
CST4	FAM57A	-0.082	0.219154
CST4	ATP13A1	-0.082	0.219154
CST4	POLE2	-0.082	0.219154
CST4	ATP6V1A	-0.082	0.219154
CST4	TYMS	-0.082	0.219154
CST4	CCNB1	-0.082	0.219154
CST4	SLC36A1	-0.082	0.219154
CST4	MYO10	-0.082	0.219154
CST4	YTHDF2	-0.082	0.219154
CST4	PPA1	-0.082	0.219154
CST4	SAFB	-0.082	0.219154
CST4	NRAS	-0.082	0.219154
CST4	KCTD5	-0.082	0.219154
CST4	MAD2L1	-0.082	0.219154
[truncated: 16,710 more rows]
