# Supplementary material for: Investigating the prognostic and predictive value of the type II cystatin genes in gastric cancer
Source: BMC Cancer. 2023 Nov 17;23:1122. doi: 10.1186/s12885-023-11550-6 (PMC10657128; doi:10.1186/s12885-023-11550-6)
Supplement: Supplementary file 4 — Additional file 4: Supplemental Data S2. GO term enrichments of co-expressed genes of CST4 in gastric cancer. [file 12885_2023_11550_MOESM4_ESM.xlsx]

## Sheet: Sheet1
Category	Term	Count	%	PValue	Genes	List Total	Pop Hits	Pop Total	Fold Enrichment	Bonferroni	Benjamini	FDR
GOTERM_CC_DIRECT	GO:0030018~Z disc	28	5.07246	2.75539e-17	HDAC4, LDB3, KCNA5, CACNA1C, ADRA1A, SLC8A1, FBXL22, RYR3, JPH2, PDLIM3, CFL2, FLNA, DMD, PGM5, FLNC, NOS1, MYOZ2, PPP1R12A, ACTN1, ATP2B4, ANK2, FBXO32, KY, DES, MYOT, PALLD, ITGB1BP2, MYL9	522	118	18224	8.28417	1.01398e-14	1.01398e-14	9.53365e-15
GOTERM_BP_DIRECT	GO:0006936~muscle contraction	21	3.80435	1.84958e-11	MYOM1, TPM2, TPM1, ITGA1, LMOD1, TACR2, ACTG2, LMOD3, CACNA1H, SLC8A1, MYLK, ACTA2, MYL6, DES, CALD1, MYOT, SCN7A, MYH11, CALM1, MYL9, VCL	477	107	16792	6.90907	4.156e-08	4.15416e-08	4.12826e-08
GOTERM_CC_DIRECT	GO:0042383~sarcolemma	16	2.89855	1.62625e-08	POPDC2, SYNM, DTNA, KCNB1, ANK2, SLC8A1, RYR3, DES, SGCD, MYOT, PGM5, DMD, NOS1, FLNC, BVES, SGCG	522	85	18224	6.57165	5.98457e-06	2.99229e-06	2.81341e-06
GOTERM_MF_DIRECT	GO:0008307~structural constituent of muscle	11	1.99275	1.65024e-07	MYOM1, SYNM, SMTN, MYL6, PDLIM3, MYOT, TPM2, TPM1, MYH11, DMD, MYL9	470	42	16881	9.40684	0.000103465	0.000103635	0.00010248
GOTERM_CC_DIRECT	GO:0045211~postsynaptic membrane	23	4.16667	1.81688e-07	CHRM2, CHRNB4, NLGN1, EPHA7, NLGN4X, KCNB1, KCNC2, GRIK5, LRRC4, ARRB1, ANK2, GRIK2, CNKSR2, KCTD8, CPEB1, DLG2, GLRB, LRRC7, NCS1, DMD, APBB1, LRRC4C, ANKS1B	522	211	18224	3.80556	6.6859e-05	2.22871e-05	2.09547e-05
GOTERM_BP_DIRECT	GO:1903779~regulation of cardiac conduction	12	2.17391	3.98137e-07	PLN, DMPK, ATP1A4, ATP2B4, ATP1A2, NOS1, CASQ1, FPGT-TNNI3K, NKX2-5, SLC8A1, RYR3, SLC8A2	477	56	16792	7.54358	0.000894213	0.000395089	0.000392626
GOTERM_BP_DIRECT	GO:0010881~regulation of cardiac muscle contraction by regulation of the release of sequestered calcium ion	8	1.44928	5.27724e-07	GSTM2, PLN, DMD, ATP1A2, ANK2, CACNA1C, CALM1, SLC8A1	477	19	16792	14.8225	0.00118509	0.000395089	0.000392626
GOTERM_CC_DIRECT	GO:0043034~costamere	8	1.44928	5.60516e-07	SVIL, SYNM, SMPX, PGM5, DMD, ANK2, FLNC, VCL	522	19	18224	14.6997	0.000206249	5.15675e-05	4.84847e-05
GOTERM_CC_DIRECT	GO:0042734~presynaptic membrane	12	2.17391	1.27511e-06	KCTD8, SYT1, KCNC2, SNPH, NRXN1, GRIK5, KCNA1, PDE2A, CAMK2A, NPTN, APBB1, GRIK2	522	62	18224	6.75714	0.00046913	7.85664e-05	7.38695e-05
GOTERM_CC_DIRECT	GO:0030054~cell junction	34	6.15942	1.28097e-06	CHRM2, NLGN1, KCNC2, GRIK5, KCNA1, NRXN1, CAMK2A, LRRC4, GRIK2, TMEM240, SV2C, RIMS3, FRRS1L, NCS1, LRRC4C, ANKS1B, PRIMA1, CHRNB4, NLGN4X, DTNA, SYT1, KCNB1, SYT9, COLQ, KCTD8, CPEB1, DLG2, OLFM3, GLRB, LRRC7, SNPH, VWC2, AMPH, AMOTL1	522	459	18224	2.58606	0.000471287	7.85664e-05	7.38695e-05
GOTERM_BP_DIRECT	GO:0007268~chemical synaptic transmission	23	4.16667	1.40327e-06	DTNA, SYT1, NRXN1, KCNA1, CPNE6, NPY2R, TACR2, CARTPT, GRIK2, CACNB2, DLG2, GLRB, NOVA1, KCNMB1, PENK, PLP1, SLITRK5, PCDHB4, AMPH, NPTX1, TAC1, SLC18A3, SCN2B	477	240	16792	3.37365	0.00314818	0.000787934	0.000783023
GOTERM_MF_DIRECT	GO:0044325~ion channel binding	15	2.71739	2.99091e-06	PRNP, KCNB1, KCNC2, KCNE4, ACTN1, ARRB1, ANK2, PKD1, SLC8A1, RIMS3, NPTN, FLNA, NOS1, CALM1, PIRT	470	113	16881	4.76775	0.00187355	0.000939146	0.000928678
GOTERM_CC_DIRECT	GO:0045202~synapse	19	3.44203	4.63763e-06	CHRM2, NLGN1, DTNA, NLGN4X, KCNC2, CADM2, KCNA1, MAGI2, SLC5A7, CPEB1, OLFM3, FRRS1L, VWC2, ABL1, DMD, APBB1, NOS1, WASF1, PRIMA1	522	181	18224	3.66478	0.0017052	0.000243807	0.000229231
GOTERM_CC_DIRECT	GO:0005886~plasma membrane	160	28.9855	1.44011e-05	DGKG, CHRM2, ATP8A2, STEAP4, HPSE2, NPY2R, CPNE6, MRGPRF, GRPR, SLC8A1, SLC8A2, RGS2, FRRS1L, GNAT3, LIPI, SLC39A6, BVES, CA14, TMEM8B, PCDHAC1, PRIMA1, EPM2A, TSPYL2, KCNH2, CHRNB4, EPHA7, EPHA6, SLC30A8, IL11RA, FNBP1, ACTN1, MAGI2, TTC7B, CACNA2D3, ANK2, CLIP3, BTC, CACNB2, SLC5A7, AR, SLC5A8, KCNQ4, ROR2, LY6H, VCL, ADCYAP1R1, ARHGEF25, CACNA1C, LPP, DPP6, INPP5A, CALD1, GALR1, KCNMB1, PENK, …	522	4121	18224	1.35547	0.00528562	0.00066245	0.000622847
GOTERM_MF_DIRECT	GO:0005516~calmodulin binding	18	3.26087	2.17854e-05	PNCK, SYT1, PDE1C, CAMK2A, ATP2B4, CACNA1C, GEM, SLC8A1, RYR3, SLC8A2, MYLK, CNN1, RGS2, CALD1, MAP6, MYH11, NOS1, CAMK2G	470	189	16881	3.42067	0.0135667	0.00456041	0.00450957
GOTERM_CC_DIRECT	GO:0014069~postsynaptic density	18	3.26087	2.23769e-05	NLGN1, NLGN4X, GRIK5, MAGI2, CAMK2A, ARRB1, CACNA1C, GRIK2, CNKSR2, CPEB1, DLG2, LRRC7, NCS1, NPTN, MAPT, CAMK2G, ANKS1B, CAP2	522	184	18224	3.41529	0.00820098	0.000914966	0.000860267
GOTERM_CC_DIRECT	GO:0043204~perikaryon	13	2.35507	5.03888e-05	RBFOX3, KCNB1, KCNC2, GRIK5, KCNA1, CPNE6, ITGA1, NGB, GRIK2, SLC8A2, SLC5A7, PENK, CNGA3	522	106	18224	4.28165	0.0183727	0.00185431	0.00174345
GOTERM_CC_DIRECT	GO:0015629~actin cytoskeleton	19	3.44203	5.8466e-05	SVIL, PPP1R12A, DSTN, ACTA2, SMTN, PDLIM3, CALD1, PALLD, MYOT, CFL2, CDC42EP3, CORO6, ABL1, FLNA, AMPH, WASF1, MYOZ2, PDLIM7, VCL	522	218	18224	3.04278	0.0212863	0.00195595	0.00183902
GOTERM_CC_DIRECT	GO:0005925~focal adhesion	27	4.8913	6.4708e-05	TGFB1I1, DIXDC1, LPP, AKAP12, CNN1, CSRP2, CSRP1, FLRT1, FLNA, PGM5, FLNC, PIP5K1C, WASF1, PDLIM7, TNS1, SVIL, PPP1R12A, ACTN1, ITGA1, RHOB, NFASC, PALLD, DLC1, CSPG4, FERMT2, VCL, LIMS2	522	391	18224	2.41079	0.023532	0.00198438	0.00186575
GOTERM_BP_DIRECT	GO:0008285~negative regulation of cell proliferation	27	4.8913	6.7084e-05	HDAC4, BTG2, ATP8A2, TGFB1I1, SRF, DPT, GATA3, FGF2, ADRA1A, RERG, GLI3, NACC2, SPEG, KLF10, BCHE, ZBTB16, MAGI2, ITGA1, LDOC1, WNT9A, PHOX2B, AR, ZEB1, BCL6, DLC1, ROR2, FGF10	477	396	16792	2.40023	0.139931	0.0301341	0.0299463
GOTERM_MF_DIRECT	GO:0051015~actin filament binding	14	2.53623	7.94089e-05	SVIL, TPM2, ACTN1, TPM1, DSTN, SHROOM1, CACNB2, CFL2, CORO6, ABL1, FLNA, MYH11, CTNNA3, FLNC	470	132	16881	3.80938	0.0485721	0.0124672	0.0123282
GOTERM_CC_DIRECT	GO:0030315~T-tubule	8	1.44928	8.76378e-05	ATP2B4, ATP1A2, ANK2, SLC2A4, NOS1, CASQ1, ADRA1A, SLC8A1	522	38	18224	7.34987	0.0317376	0.00248082	0.00233251
GOTERM_BP_DIRECT	GO:0006939~smooth muscle contraction	6	1.08696	0.000113099	CHRNB4, SMTN, MYH11, NMUR1, ADRA1A, MYLK	477	18	16792	11.7345	0.224422	0.0423366	0.0420727
GOTERM_BP_DIRECT	GO:0008016~regulation of heart contraction	7	1.26812	0.000202538	CHRM2, PLN, DES, DMPK, CELF2, TPM1, CACNA1H	477	31	16792	7.94914	0.365647	0.0454963	0.0452127
GOTERM_BP_DIRECT	GO:0007517~muscle organ development	11	1.99275	0.000209103	CHODL, TAGLN, SMTN, SGCD, SPEG, ITGA7, DMD, ITGB1BP2, BVES, CACNA1H, SGCG	477	89	16792	4.35098	0.374938	0.0454963	0.0452127
GOTERM_BP_DIRECT	GO:0007399~nervous system development	21	3.80435	0.000210742	CHRM2, EPM2A, HDAC4, SERF1A, NLGN1, NRSN1, CPNE6, KIAA2022, GFRA1, BARX1, FGF2, DLG2, GLRB, FEZ2, MPPED2, PCDHB4, LY6H, CAMK2G, GPM6B, PCDHAC1, SCN2B	477	287	16792	2.57586	0.377235	0.0454963	0.0452127
GOTERM_BP_DIRECT	GO:0007507~heart development	16	2.89855	0.000231479	NRP2, CITED2, FOXF1, SRF, NTRK3, GATA3, CACNA1C, PKD1, GLI3, NFATC4, PDLIM3, HAND2, TRPS1, SMYD1, NKX2-5, BVES	477	183	16792	3.07789	0.405594	0.0454963	0.0452127
GOTERM_BP_DIRECT	GO:0055117~regulation of cardiac muscle contraction	6	1.08696	0.000250371	ANK2, NOS1, FPGT-TNNI3K, CALM1, NKX2-5, ADRA1A	477	21	16792	10.0581	0.430304	0.0454963	0.0452127
GOTERM_BP_DIRECT	GO:0042391~regulation of membrane potential	10	1.81159	0.000261779	KCNH2, RIMS3, GLRB, KCNA1, ATP1A4, CNGA3, KCNA5, SLC26A10, BVES, CACNA1H	477	75	16792	4.69378	0.444726	0.0454963	0.0452127
GOTERM_BP_DIRECT	GO:0055119~relaxation of cardiac muscle	5	0.905797	0.000263336	GSTM2, RGS2, PLN, ATP1A2, SLC8A1	477	12	16792	14.6681	0.446666	0.0454963	0.0452127
GOTERM_BP_DIRECT	GO:0002027~regulation of heart rate	7	1.26812	0.000290403	POPDC2, DMD, ANK2, FPGT-TNNI3K, CALM1, BVES, SLC8A1	477	33	16792	7.46738	0.479326	0.0465889	0.0462985
GOTERM_BP_DIRECT	GO:0034394~protein localization to cell surface	6	1.08696	0.000316513	RIC3, ANGPT1, FLNA, ANK2, VCL, FGF10	477	22	16792	9.60091	0.509003	0.0473926	0.0470972
GOTERM_BP_DIRECT	GO:0086091~regulation of heart rate by cardiac conduction	7	1.26812	0.000405679	KCNH2, CACNB2, KCNA5, ANK2, CTNNA3, CACNA1C, SCN2B	477	35	16792	7.04067	0.598178	0.0569472	0.0565922
GOTERM_BP_DIRECT	GO:0048536~spleen development	7	1.26812	0.000475299	CITED2, ABL1, BARX1, NKX2-5, NKX3-2, PBX1, FGF10	477	36	16792	6.8451	0.656391	0.0627954	0.062404
GOTERM_MF_DIRECT	GO:0005246~calcium channel regulator activity	6	1.08696	0.000788723	PLN, NRXN1, NPY2R, CACNA2D3, SGK3, PRKG1	470	27	16881	7.98156	0.390261	0.0990636	0.0979594
GOTERM_CC_DIRECT	GO:0008076~voltage-gated potassium channel complex	10	1.81159	0.000917566	KCNH2, DPP6, DLG2, KCNB1, KCNC2, KCNMB1, KCNA1, KCNQ4, KCNA5, CALM1	522	88	18224	3.96726	0.286676	0.0241189	0.022677
GOTERM_BP_DIRECT	GO:0045214~sarcomere organization	6	1.08696	0.0012122	CFL2, SRF, TPM1, LDB3, CASQ1, NKX2-5	477	29	16792	7.28345	0.934484	0.14878	0.147853
GOTERM_BP_DIRECT	GO:0048538~thymus development	7	1.26812	0.00125861	CITED2, SRF, HAND2, ABL1, GATA3, PBX1, FGF10	477	43	16792	5.73078	0.940979	0.14878	0.147853
GOTERM_BP_DIRECT	GO:0048557~embryonic digestive tract morphogenesis	5	0.905797	0.00142212	FOXF1, SIX2, RBPMS2, GLI3, FGF10	477	18	16792	9.77871	0.959147	0.159704	0.158708
GOTERM_MF_DIRECT	GO:0008179~adenylate cyclase binding	4	0.724638	0.00157965	AKAP12, ADCYAP1R1, ADCY2, CAP2	470	9	16881	15.9631	0.628878	0.130474	0.129019
GOTERM_BP_DIRECT	GO:0060048~cardiac muscle contraction	7	1.26812	0.00160329	KCNH2, TPM1, DMD, ATP1A2, NKX2-5, SLC8A1, SCN2B	477	45	16792	5.47608	0.972826	0.164834	0.163807
GOTERM_BP_DIRECT	GO:0051260~protein homooligomerization	14	2.53623	0.00163607	PRNP, NLGN1, SYT1, KCNB1, KCNC2, KCNA1, ATL2, KCNA5, KCTD8, PLN, SCUBE1, NACC2, AQP11, STOM	477	177	16792	2.78445	0.974759	0.164834	0.163807
GOTERM_CC_DIRECT	GO:0030425~dendrite	21	3.80435	0.00166908	CHRM2, NLGN1, EPHA7, NLGN4X, ELOVL5, KCNB1, KCNC2, GRIK5, KCNA1, MAGI2, CPNE6, ADCY2, SLC5A7, CPEB1, GLRB, NCS1, PENK, NPTN, AQP11, CNGA3, MAPT	522	335	18224	2.18851	0.459215	0.040948	0.0385
GOTERM_BP_DIRECT	GO:0045944~positive regulation of transcription from RNA polymerase II promoter	45	8.15217	0.00174937	HDAC4, CALCOCO1, HLF, CITED2, SRF, ARRB1, GATA3, HIF3A, BARX1, FGF2, PKD1, GLI3, RPS6KA5, GALR1, HSF2, SIX2, TRPS1, SPX, APBB1, NOS1, NKX2-5, TEAD3, LMO1, SPAG8, PPP1R12A, ZNF382, FOXF1, PBX3, ESR1, PBX1, PHOX2B, RGMA, PHOX2A, NFATC4, NPAS4, PER1, AR, ZEB1, TEF, HAND2, PGR, LMX1B, SSBP2, ZFPM2, FGF10	477	981	16792	1.61483	0.98044	0.164834	0.163807
GOTERM_BP_DIRECT	GO:0060314~regulation of ryanodine-sensitive calcium-release channel activity	5	0.905797	0.00176136	JPH2, PLN, DMD, NOS1, CALM1	477	19	16792	9.26404	0.980961	0.164834	0.163807
GOTERM_MF_DIRECT	GO:0097110~scaffold protein binding	7	1.26812	0.0020335	KCNH2, NLGN1, NLGN4X, ATP2B4, KCNA5, NOS1, CACNA1H	470	48	16881	5.2379	0.720933	0.130474	0.129019
GOTERM_MF_DIRECT	GO:0008092~cytoskeletal protein binding	7	1.26812	0.0020335	PDLIM3, DES, TPM1, LDB3, FLNC, SLC8A1, TOR1AIP1	470	48	16881	5.2379	0.720933	0.130474	0.129019
GOTERM_BP_DIRECT	GO:0070588~calcium ion transmembrane transport	11	1.99275	0.00206243	CACNB2, PDE2A, NCS1, CACNA2D3, ATP2B4, CACNA1C, PKD1, CACNA1H, SLC8A1, RYR3, SLC8A2	477	119	16792	3.25409	0.990333	0.185289	0.184134
GOTERM_MF_DIRECT	GO:0003779~actin binding	18	3.26087	0.00206584	TAGLN, TPM2, TPM1, LMOD1, DIXDC1, MYLK, CNN1, SMTN, CALD1, PALLD, MYOT, PIP, DMD, WASF1, MYOZ2, VCL, TNS1, CAP2	470	278	16881	2.32556	0.726547	0.130474	0.129019
GOTERM_MF_DIRECT	GO:0000977~RNA polymerase II regulatory region sequence-specific DNA binding	15	2.71739	0.00207761	ZNF154, HLF, FOXF1, GATA3, BARX1, PHOX2B, GLI3, PHOX2A, TEF, BCL6, HSF2, HAND2, TRPS1, LMX1B, RXRG	470	208	16881	2.59017	0.72856	0.130474	0.129019
GOTERM_BP_DIRECT	GO:0043113~receptor clustering	5	0.905797	0.00215289	DLG2, GRIK5, MAGI2, FLNA, GRIK2	477	20	16792	8.80084	0.992115	0.185976	0.184817
GOTERM_BP_DIRECT	GO:0051481~negative regulation of cytosolic calcium ion concentration	4	0.724638	0.0023409	ATP1A2, KCNA5, SLC8A1, RYR3	477	10	16792	14.0813	0.994837	0.18934	0.18816
GOTERM_BP_DIRECT	GO:0014809~regulation of skeletal muscle contraction by regulation of release of sequestered calcium ion	3	0.543478	0.00236043	GSTM2, DMD, CASQ1	477	3	16792	35.2034	0.995059	0.18934	0.18816
GOTERM_CC_DIRECT	GO:0005916~fascia adherens	4	0.724638	0.00239934	DES, ACTN1, CTNNA3, VCL	522	10	18224	13.9648	0.586881	0.0534423	0.0502474
GOTERM_CC_DIRECT	GO:0005856~cytoskeleton	22	3.98551	0.0024688	FNBP1, TGFB1I1, TPM1, LDB3, ANK2, KY, AKAP12, CNN1, SMTN, SGCD, CALD1, STOM, FILIP1, DMD, CTNNA3, NOS1, FLNC, WASF1, FERMT2, SGCG, VCL, TNS1	522	371	18224	2.07025	0.597332	0.0534423	0.0502474
GOTERM_CC_DIRECT	GO:0033017~sarcoplasmic reticulum membrane	6	1.08696	0.00262638	PLN, DMPK, NOS1, CASQ1, CAMK2G, RYR3	522	34	18224	6.16092	0.620074	0.0536948	0.0504848
GOTERM_BP_DIRECT	GO:0050796~regulation of insulin secretion	8	1.44928	0.00282188	KCNB1, KCNC2, CNR1, KCNA5, CARTPT, CACNA1C, SYT9, SLC25A4	477	67	16792	4.20339	0.998253	0.21855	0.217188
GOTERM_MF_DIRECT	GO:0005251~delayed rectifier potassium channel activity	6	1.08696	0.00300056	KCNH2, KCNB1, KCNC2, KCNA1, KCNQ4, KCNA5	470	36	16881	5.98617	0.848046	0.171305	0.169395
GOTERM_BP_DIRECT	GO:0007519~skeletal muscle tissue development	7	1.26812	0.00307386	SVIL, MYL6, CFL2, DMD, CASQ1, BVES, FOXP2	477	51	16792	4.83183	0.99901	0.23013	0.228695
GOTERM_CC_DIRECT	GO:0005881~cytoplasmic microtubule	7	1.26812	0.00321008	CLMP, TUBA1A, SNPH, REEP2, MTUS2, TUBG2, SPACA9	522	51	18224	4.79183	0.693706	0.0621741	0.0584572
GOTERM_CC_DIRECT	GO:0005887~integral component of plasma membrane	59	10.6884	0.00345441	CHRM2, STEAP4, KCNC2, NPY2R, MLNR, MRGPRF, GRIK2, SLC2A4, GRPR, ADRA1A, PKD1, ABCC11, SLC8A1, SLC8A2, SLC22A17, SLC39A6, CNGA3, SLC26A10, SLC18A3, PCDHAC1, CHRNB4, EPHA7, EPHA6, IL11RA, TACR2, TGFBR3, CACNB2, SLC5A7, SLC5A8, NRG3, ROR2, SLC25A4, NLGN1, ADCYAP1R1, KCNA1, NRXN1, PLPPR5, ATP1A4, KCNA5, ADCY2, CNR1, GALR1, FLRT1, STOM, TSPAN2, JAM2, SLC10A4, KL, GPR17, NLGN4X, CADM2, NTRK3, ATP2B4, G…	522	1415	18224	1.45569	0.720128	0.0635611	0.0597612
GOTERM_BP_DIRECT	GO:0010976~positive regulation of neuron projection development	9	1.63043	0.0037326	ATP8A2, NEGR1, CNR1, MAGI2, PLPPR5, NPTN, DMD, APBB1, RGMA	477	89	16792	3.55989	0.999776	0.270433	0.268747
GOTERM_CC_DIRECT	GO:0031430~M band	5	0.905797	0.00379544	MYOM1, SMPX, CMYA5, ANK2, LMOD3	522	23	18224	7.58954	0.75325	0.0665106	0.0625344
GOTERM_BP_DIRECT	GO:0007160~cell-matrix adhesion	9	1.63043	0.0039979	SRF, ITGA1, ITGA7, NID1, PKD1, FERMT2, VCL, JAM3, TMEM8B	477	90	16792	3.52034	0.999877	0.274674	0.272962
GOTERM_BP_DIRECT	GO:0034329~cell junction assembly	4	0.724638	0.00411408	FLNA, FLNC, FERMT2, LIMS2	477	12	16792	11.7345	0.999905	0.274674	0.272962
GOTERM_BP_DIRECT	GO:0010811~positive regulation of cell-substrate adhesion	6	1.08696	0.00415802	HACD1, FOXF1, ABI3BP, NPY2R, VWC2, NID1	477	38	16792	5.55842	0.999914	0.274674	0.272962
GOTERM_CC_DIRECT	GO:0001725~stress fiber	7	1.26812	0.00428471	ACTN1, TPM1, PGM5, MYL9, FERMT2, PDLIM7, MYLK	522	54	18224	4.52561	0.794058	0.0716715	0.0673868
GOTERM_CC_DIRECT	GO:0030424~axon	15	2.71739	0.00492488	NRP2, DTNA, KCNB1, KCNC2, CADM2, CPNE6, SLC5A7, PALLD, CNR1, FEZ2, NCS1, NEFM, MAPT, NCAM2, TAC1	522	222	18224	2.35891	0.83746	0.0787981	0.0740873
GOTERM_BP_DIRECT	GO:0002087~regulation of respiratory gaseous exchange by neurological system process	4	0.724638	0.00523674	NLGN1, PBX3, ATP1A2, PHOX2B	477	13	16792	10.8318	0.999992	0.317884	0.315903
GOTERM_BP_DIRECT	GO:0086012~membrane depolarization during cardiac muscle cell action potential	4	0.724638	0.00523674	ATP1A2, CACNA1C, SLC8A1, SCN2B	477	13	16792	10.8318	0.999992	0.317884	0.315903
GOTERM_BP_DIRECT	GO:0007512~adult heart development	4	0.724638	0.00523674	SCUBE1, HAND2, NKX2-5, ADRA1A	477	13	16792	10.8318	0.999992	0.317884	0.315903
GOTERM_MF_DIRECT	GO:0005249~voltage-gated potassium channel activity	7	1.26812	0.0053168	KCNH2, KCNB1, KCNC2, KCNE4, KCNA1, KCNQ4, CNGA3	470	58	16881	4.33481	0.964653	0.278246	0.275145
GOTERM_MF_DIRECT	GO:0001077~transcriptional activator activity, RNA polymerase II core promoter proximal region sequence-specific binding	15	2.71739	0.00641317	HLF, SRF, GATA3, ESR1, PHOX2B, GLI3, PBX1, NPAS4, AR, TEF, SIX2, HAND2, PGR, NKX2-5, SSBP2	470	236	16881	2.28286	0.982297	0.309806	0.306352
GOTERM_BP_DIRECT	GO:0006937~regulation of muscle contraction	4	0.724638	0.00652612	HSPB6, KCNA1, TPM1, MYL9	477	14	16792	10.0581	1	0.369313	0.367011
GOTERM_BP_DIRECT	GO:0060402~calcium ion transport into cytosol	4	0.724638	0.00652612	JPH2, CACNA1C, ADRA1A, SLC8A1	477	14	16792	10.0581	1	0.369313	0.367011
GOTERM_CC_DIRECT	GO:0045121~membrane raft	14	2.53623	0.00657296	PRNP, ANGPT1, ITGA1, ADCY2, KCNA5, ANK2, SLC2A4, CLIP3, CNR1, STOM, DMD, NOS1, GPM6B, VCL	522	206	18224	2.37265	0.911684	0.100785	0.0947602
GOTERM_BP_DIRECT	GO:0045666~positive regulation of neuron differentiation	8	1.44928	0.00657727	RNF112, ZEB1, BCL6, VWC2, NAP1L2, DMD, NKX2-5, PHOX2B	477	78	16792	3.6106	1	0.369313	0.367011
GOTERM_BP_DIRECT	GO:0043525~positive regulation of neuron apoptotic process	6	1.08696	0.00710504	HDAC4, EPHA7, GRIK5, ITGA1, ABL1, GRIK2	477	43	16792	4.9121	1	0.389217	0.386791
GOTERM_BP_DIRECT	GO:0090131~mesenchyme migration	3	0.543478	0.00757575	ACTA2, FOXF1, ACTG2	477	5	16792	21.122	1	0.395701	0.393234
GOTERM_BP_DIRECT	GO:0003357~noradrenergic neuron differentiation	3	0.543478	0.00757575	HAND2, PHOX2B, PHOX2A	477	5	16792	21.122	1	0.395701	0.393234
GOTERM_MF_DIRECT	GO:0008013~beta-catenin binding	8	1.44928	0.00774306	PTPRT, AR, CALCOCO1, DACT3, CTNNA3, ESR1, GLI3, VCL	470	82	16881	3.5041	0.992356	0.347332	0.34346
GOTERM_CC_DIRECT	GO:0043197~dendritic spine	9	1.63043	0.00791409	NLGN1, LRRC4, ARRB1, ATP1A2, APBB1, NOS1, SLC8A1, ANKS1B, SLC8A2	522	100	18224	3.14207	0.94628	0.116495	0.109531
GOTERM_BP_DIRECT	GO:0048485~sympathetic nervous system development	4	0.724638	0.00798798	HAND2, GATA3, PHOX2B, PHOX2A	477	15	16792	9.38756	1	0.398689	0.396204
GOTERM_BP_DIRECT	GO:1901381~positive regulation of potassium ion transmembrane transport	4	0.724638	0.00798798	KCNH2, KCNC2, KCNMB1, FLNA	477	15	16792	9.38756	1	0.398689	0.396204
GOTERM_CC_DIRECT	GO:0043005~neuron projection	15	2.71739	0.00861293	RIC3, ADCYAP1R1, CHRNB4, NRSN1, SYT1, ITGA1, FAM107A, ATP2B4, ANK2, RGMA, CNKSR2, RGS2, CPEB1, SV2C, SNPH	522	237	18224	2.20961	0.958551	0.121631	0.114359
GOTERM_CC_DIRECT	GO:0014704~intercalated disc	6	1.08696	0.00892401	DES, PGM5, ATP1A2, KCNA5, ANK2, SLC8A1	522	45	18224	4.65492	0.963072	0.121631	0.114359
GOTERM_BP_DIRECT	GO:0006940~regulation of smooth muscle contraction	4	0.724638	0.0096272	CHRM2, CNN1, CHRNB4, ATP1A2	477	16	16792	8.80084	1	0.460057	0.457189
GOTERM_BP_DIRECT	GO:0007158~neuron cell-cell adhesion	4	0.724638	0.0096272	NLGN1, NLGN4X, NRXN1, NCAM2	477	16	16792	8.80084	1	0.460057	0.457189
GOTERM_CC_DIRECT	GO:0005901~caveola	7	1.26812	0.0105446	ADCYAP1R1, DLC1, ATP2B4, ATP1A2, KCNA5, NOS1, BVES	522	65	18224	3.75974	0.979779	0.138587	0.130302
GOTERM_MF_DIRECT	GO:0008270~zinc ion binding	47	8.51449	0.0106393	HDAC4, ZCCHC12, RNF11, BNC2, CPXM2, TGFB1I1, PRICKLE2, LDB3, GATA3, DTX3, LPP, ADAMTSL1, ZCWPW2, RNF112, PDLIM3, CSRP2, CSRP1, ADAMTSL3, TRPS1, ZNF208, DMD, RNF150, RXRG, VAT1L, PDLIM7, LMO1, KDM4B, SLC30A8, DTNA, BHMT2, ADAM33, S100B, RBSN, ZFHX4, ESR1, FBXO30, AR, ZEB1, MSRB3, PGR, LMX1B, ITGB1BP2, ZFPM2, PDZRN3, BLVRA, PDZRN4, LIMS2	470	1169	16881	1.44405	0.998777	0.445433	0.440468
GOTERM_BP_DIRECT	GO:0051150~regulation of smooth muscle cell differentiation	3	0.543478	0.0111513	ZEB1, FOXF1, SRF	477	6	16792	17.6017	1	0.500915	0.497793
GOTERM_BP_DIRECT	GO:0023041~neuronal signal transduction	3	0.543478	0.0111513	NLGN1, NRXN1, KCNA1	477	6	16792	17.6017	1	0.500915	0.497793
GOTERM_BP_DIRECT	GO:0097119~postsynaptic density protein 95 clustering	3	0.543478	0.0111513	NLGN1, NRXN1, LRRC4	477	6	16792	17.6017	1	0.500915	0.497793
GOTERM_BP_DIRECT	GO:0035914~skeletal muscle cell differentiation	6	1.08696	0.0122624	BTG2, HLF, CITED2, SMYD1, ASB2, PHOX2B	477	49	16792	4.31061	1	0.540027	0.536661
GOTERM_CC_DIRECT	GO:0009986~cell surface	26	4.71014	0.0133399	PTPRT, NLGN1, ADCYAP1R1, KCNA1, NRXN1, PKD1, CLMP, SCUBE1, SLC39A6, NPTN, DMD, TNS1, TMEM8B, KCNH2, PRNP, NLGN4X, ITGA1, HSPA2, RGMA, TGFBR3, ITGA7, AQP11, CSPG4, FERMT2, FGF10, LTF	522	542	18224	1.67474	0.992861	0.169279	0.159159
GOTERM_MF_DIRECT	GO:0008134~transcription factor binding	16	2.89855	0.0134748	HDAC4, SRF, ARRB1, GATA3, ESR1, PBX1, NFATC4, PER1, AR, ZEB1, SIX2, HAND2, FLNA, APBB1, NKX2-5, ZFPM2	470	284	16881	2.02349	0.999798	0.519976	0.51418
GOTERM_MF_DIRECT	GO:0070888~E-box binding	5	0.905797	0.0141112	PER1, ZEB1, HAND2, GATA3, CIART	470	34	16881	5.28191	0.999865	0.519976	0.51418
GOTERM_BP_DIRECT	GO:0007204~positive regulation of cytosolic calcium ion concentration	10	1.81159	0.0141462	RIC3, GALR1, NPY2R, ABL1, NPTN, CACNA1C, TAC1, ESR1, ADRA1A, PKD1	477	134	16792	2.62712	1	0.611008	0.607199
GOTERM_MF_DIRECT	GO:0005088~Ras guanyl-nucleotide exchange factor activity	9	1.63043	0.0149038	BTC, KL, ANGPT1, CAMK2A, GFRA1, CALM1, CAMK2G, FGF2, FGF10	470	115	16881	2.8109	0.999919	0.519976	0.51418
GOTERM_BP_DIRECT	GO:0014894~response to denervation involved in regulation of muscle adaptation	3	0.543478	0.0153207	HDAC4, CASQ1, FBXO32	477	7	16792	15.0872	1	0.637229	0.633257
GOTERM_BP_DIRECT	GO:0010882~regulation of cardiac muscle contraction by calcium ion signaling	3	0.543478	0.0153207	HDAC4, ANK2, SLC8A1	477	7	16792	15.0872	1	0.637229	0.633257
GOTERM_CC_DIRECT	GO:0016529~sarcoplasmic reticulum	5	0.905797	0.0155342	GSTM2, MRVI1, NOS1, CASQ1, RYR3	522	34	18224	5.1341	0.996853	0.190552	0.179161
GOTERM_BP_DIRECT	GO:0006883~cellular sodium ion homeostasis	4	0.724638	0.0156451	ATP1A4, ATP1A2, SGK3, SLC8A1	477	19	16792	7.41123	1	0.638887	0.634905
GOTERM_BP_DIRECT	GO:0048565~digestive tract development	5	0.905797	0.0166672	CLMP, FOXF1, TRPS1, GATA3, PKD1	477	35	16792	5.02905	1	0.668473	0.664306
GOTERM_MF_DIRECT	GO:0051117~ATPase binding	7	1.26812	0.01683	AR, PLN, PGR, ATP6V0A4, ANK2, ESR1, TOR1AIP1	470	74	16881	3.39756	0.999976	0.537568	0.531576
GOTERM_MF_DIRECT	GO:0015276~ligand-gated ion channel activity	5	0.905797	0.0171648	CHRNB4, GRIK5, CNGA3, GRIK2, CALM1	470	36	16881	4.98848	0.999981	0.537568	0.531576
GOTERM_BP_DIRECT	GO:0001701~in utero embryonic development	12	2.17391	0.017829	AR, DUSP3, ANGPT1, FOXF1, SRF, HAND2, TPM1, GATA3, LMX1B, ZFPM2, PKD1, GLI3	477	187	16792	2.25904	1	0.702525	0.698146
GOTERM_MF_DIRECT	GO:0017124~SH3 domain binding	9	1.63043	0.017976	SH3BGRL, KHDRBS2, DOCK3, PTTG2, GRIK5, ABL1, ITGB1BP2, MAPT, SH3BGR	470	119	16881	2.71641	0.999989	0.537568	0.531576
GOTERM_CC_DIRECT	GO:0030426~growth cone	9	1.63043	0.0182702	NRSN1, PCDH9, CNR1, PALLD, ABL1, APBB1, MAPT, CALM1, PTBP2	522	116	18224	2.70868	0.99887	0.216885	0.203919
GOTERM_BP_DIRECT	GO:0030336~negative regulation of cell migration	8	1.44928	0.0183213	IGFBP5, CITED2, SRF, DLC1, TPM1, MAGI2, VCL, RHOB	477	95	16792	2.96449	1	0.709475	0.705052
GOTERM_BP_DIRECT	GO:0071313~cellular response to caffeine	3	0.543478	0.0200477	GSTM2, SLC8A1, RYR3	477	8	16792	13.2013	1	0.711757	0.707321
GOTERM_BP_DIRECT	GO:0055001~muscle cell development	3	0.543478	0.0200477	SGCD, SGCG, NFATC4	477	8	16792	13.2013	1	0.711757	0.707321
GOTERM_BP_DIRECT	GO:0035094~response to nicotine	5	0.905797	0.020117	CHRNB4, CNR1, GNAT3, PENK, ATP1A2	477	37	16792	4.75721	1	0.711757	0.707321
GOTERM_BP_DIRECT	GO:0007188~adenylate cyclase-modulating G-protein coupled receptor signaling pathway	5	0.905797	0.020117	CHRM2, CNR1, GNAT3, GALR1, ADCY2	477	37	16792	4.75721	1	0.711757	0.707321
GOTERM_BP_DIRECT	GO:0002028~regulation of sodium ion transport	4	0.724638	0.0205969	PER1, DMPK, NOS1, SLC8A1	477	21	16792	6.7054	1	0.711757	0.707321
GOTERM_BP_DIRECT	GO:0045987~positive regulation of smooth muscle contraction	4	0.724638	0.0205969	SRF, NPY2R, TACR2, ADRA1A	477	21	16792	6.7054	1	0.711757	0.707321
GOTERM_BP_DIRECT	GO:0030509~BMP signaling pathway	7	1.26812	0.0207149	TGFBR3, GDF9, ZCCHC12, BMP3, ROR2, NKX2-5, RGMA	477	76	16792	3.24241	1	0.711757	0.707321
GOTERM_BP_DIRECT	GO:0006366~transcription from RNA polymerase II promoter	24	4.34783	0.0209154	HLF, FOXF1, TGFB1I1, SRF, PBX3, ARRB1, GATA3, HIF3A, BARX1, ESR1, PHOX2B, GLI3, PBX1, NFATC4, NPAS4, TEF, SALL2, HSF2, SIX2, HAND2, TRPS1, NKX2-5, SSBP2, NKX3-2	477	513	16792	1.64694	1	0.711757	0.707321
GOTERM_BP_DIRECT	GO:0071805~potassium ion transmembrane transport	9	1.63043	0.0218774	KCNH2, KCNB1, KCNC2, KCNE4, KCNMB1, KCNA1, KCNQ4, CNGA3, KCNA5	477	121	16792	2.61843	1	0.726468	0.721939
GOTERM_BP_DIRECT	GO:0030049~muscle filament sliding	5	0.905797	0.0219946	MYL6, DES, TPM2, TPM1, DMD	477	38	16792	4.63202	1	0.726468	0.721939
GOTERM_MF_DIRECT	GO:0005104~fibroblast growth factor receptor binding	4	0.724638	0.0221654	KL, FLRT1, FGF2, FGF10	470	22	16881	6.53037	0.999999	0.632723	0.62567
GOTERM_CC_DIRECT	GO:0000790~nuclear chromatin	12	2.17391	0.0232493	CBX7, AR, CALCOCO1, CITED2, SRF, NACC2, HAND2, TRPS1, GATA3, ESR1, PHOX2B, PHOX2A	522	193	18224	2.17069	0.999826	0.252021	0.236954
GOTERM_CC_DIRECT	GO:0005615~extracellular space	52	9.42029	0.0236554	CPXM2, SOGA3, SERPINA6, FGF2, ACTG2, LIPI, CFL2, SPX, ACTN1, KERA, CARTPT, WNT9A, TGFBR3, BTC, ACTA2, OLFM3, NRG3, ANGPTL1, LTF, NLGN1, DPT, PRELP, CST5, CST4, PRTG, SH3BGRL, SCUBE1, SCGB1D2, ABI3BP, FLRT1, STOM, CKB, TAC1, LRRC4C, JAM3, KL, NLGN4X, ANGPT1, LGI4, CMTM5, SSC5D, S100B, COLQ, ENOX1, BMP3, GDF9, PPP1R1A, PIP, VWC2, MDGA1, IL17B, FGF10	522	1347	18224	1.34775	0.999851	0.252021	0.236954
GOTERM_CC_DIRECT	GO:0060076~excitatory synapse	4	0.724638	0.0238878	NLGN1, NLGN4X, SYT1, LRRC4	522	22	18224	6.34761	0.999863	0.252021	0.236954
GOTERM_CC_DIRECT	GO:0005737~cytoplasm	171	30.9783	0.0244779	DGKG, IPO13, DIXDC1, FGF2, ACTG2, MYLK, NIPAL4, RNF112, RGS2, RPS6KA5, PTTG2, FAM110B, TGM4, ANKS1B, TNS1, EPM2A, CDKL2, TSPYL2, RBFOX3, ACTN1, MAGI2, STARD9, MTUS2, AR, EID1, LIX1, MAP1A, FEZ2, SELENOW, AMPH, SRSF5, BBOF1, ZFPM2, CHODL, BEX4, NECAB1, CACNA1C, DTX3, SPATA4, LPP, NPAS3, PDZD2, CHAD, FLRT1, ABL1, SMYD1, RIMKLA, LRRC4C, NKX2-5, GSTT2B, MOAP1, CBX7, PRNP, GSTM2, DTNA, GADD45B, RBPMS,…	522	5222	18224	1.14323	0.999891	0.252021	0.236954
GOTERM_CC_DIRECT	GO:0030017~sarcomere	5	0.905797	0.0246542	ARHGEF25, TPM1, LMOD1, CALM1, MYOZ2	522	39	18224	4.47588	0.999898	0.252021	0.236954
GOTERM_BP_DIRECT	GO:0042593~glucose homeostasis	8	1.44928	0.0247284	SLC30A8, PRKAA2, IGFBP5, KCNB1, CNR1, CRY2, PDK4, SLC2A4	477	101	16792	2.78838	1	0.767812	0.763026
GOTERM_BP_DIRECT	GO:0097105~presynaptic membrane assembly	3	0.543478	0.0252975	NLGN1, NLGN4X, NRXN1	477	9	16792	11.7345	1	0.767812	0.763026
GOTERM_BP_DIRECT	GO:0010459~negative regulation of heart rate	3	0.543478	0.0252975	PLN, SPX, TAC1	477	9	16792	11.7345	1	0.767812	0.763026
GOTERM_BP_DIRECT	GO:0097120~receptor localization to synapse	3	0.543478	0.0252975	NLGN1, DLG2, NRXN1	477	9	16792	11.7345	1	0.767812	0.763026
GOTERM_BP_DIRECT	GO:0060316~positive regulation of ryanodine-sensitive calcium-release channel activity	3	0.543478	0.0252975	GSTM2, JPH2, CALM1	477	9	16792	11.7345	1	0.767812	0.763026
GOTERM_BP_DIRECT	GO:0090136~epithelial cell-cell adhesion	3	0.543478	0.0252975	SRF, BVES, VCL	477	9	16792	11.7345	1	0.767812	0.763026
GOTERM_BP_DIRECT	GO:0045184~establishment of protein localization	5	0.905797	0.0260613	NLGN1, NRXN1, ABL1, FLNA, DZIP1	477	40	16792	4.40042	1	0.780448	0.775583
GOTERM_BP_DIRECT	GO:0043433~negative regulation of sequence-specific DNA binding transcription factor activity	6	1.08696	0.0273263	HDAC4, PRNP, HAND2, FLNA, ESR1, PBX1	477	60	16792	3.52034	1	0.807565	0.802531
GOTERM_BP_DIRECT	GO:0070527~platelet aggregation	5	0.905797	0.0282525	CSRP1, ACTN1, FLNA, MYL9, VCL	477	41	16792	4.29309	1	0.820097	0.814985
GOTERM_BP_DIRECT	GO:0008306~associative learning	4	0.724638	0.029452	BTG2, SRF, ABL1, TAC1	477	24	16792	5.86723	1	0.820097	0.814985
GOTERM_BP_DIRECT	GO:0051924~regulation of calcium ion transport	4	0.724638	0.029452	PLN, CACNA2D3, ANK2, CAMK2G	477	24	16792	5.86723	1	0.820097	0.814985
GOTERM_BP_DIRECT	GO:0045471~response to ethanol	8	1.44928	0.0297652	ADCYAP1R1, MAOB, KCNC2, CNR1, NTRK3, PENK, GATA3, SLC2A4	477	105	16792	2.68216	1	0.820097	0.814985
GOTERM_MF_DIRECT	GO:0017166~vinculin binding	3	0.543478	0.0299026	SYNM, ACTN1, DMD	470	10	16881	10.7751	1	0.81647	0.807369
GOTERM_BP_DIRECT	GO:0009725~response to hormone	5	0.905797	0.0305501	TUB, SRF, TAC1, ADRA1A, RERG	477	42	16792	4.19088	1	0.820097	0.814985
GOTERM_BP_DIRECT	GO:0051965~positive regulation of synapse assembly	6	1.08696	0.0309411	NLGN1, NRXN1, NTRK3, SLITRK3, FLRT1, SLITRK5	477	62	16792	3.40678	1	0.820097	0.814985
GOTERM_BP_DIRECT	GO:0061564~axon development	3	0.543478	0.0310366	PLP1, TSPAN2, NEFM	477	10	16792	10.561	1	0.820097	0.814985
GOTERM_BP_DIRECT	GO:0043586~tongue development	3	0.543478	0.0310366	BNC2, HAND2, GLI3	477	10	16792	10.561	1	0.820097	0.814985
GOTERM_BP_DIRECT	GO:0019732~antifungal humoral response	3	0.543478	0.0310366	VIP, TAC1, LTF	477	10	16792	10.561	1	0.820097	0.814985
GOTERM_BP_DIRECT	GO:0030036~actin cytoskeleton organization	9	1.63043	0.0318115	BCL6, PALLD, DLC1, ABL1, CORO6, PIP5K1C, WASF1, PRKG1, PDLIM7	477	130	16792	2.43716	1	0.830799	0.82562
GOTERM_MF_DIRECT	GO:0005200~structural constituent of cytoskeleton	8	1.44928	0.0337288	SYNM, TUBA1A, DES, TPM1, NEFM, DMD, ANK2, MAPT	470	110	16881	2.61215	1	0.882569	0.872732
GOTERM_BP_DIRECT	GO:0051928~positive regulation of calcium ion transport	4	0.724638	0.036301	CACNB2, CAMK2A, ANK2, MYLK	477	26	16792	5.4159	1	0.937149	0.931307
GOTERM_BP_DIRECT	GO:0001823~mesonephros development	3	0.543478	0.0372333	ZBTB16, GATA3, FGF10	477	11	16792	9.60091	1	0.945774	0.939879
GOTERM_BP_DIRECT	GO:0034220~ion transmembrane transport	12	2.17391	0.0374773	ATP6V1G2, GLRB, GRIK5, ATP1A4, ATP2B4, ATP6V0A4, ATP1A2, SGK3, GRIK2, CASQ1, CALM1, RYR3	477	210	16792	2.01162	1	0.945774	0.939879
GOTERM_CC_DIRECT	GO:0031045~dense core granule	3	0.543478	0.0378212	SYT1, NCS1, SYT9	522	11	18224	9.52142	0.999999	0.36571	0.343847
GOTERM_MF_DIRECT	GO:0005496~steroid binding	4	0.724638	0.0380385	AR, PGR, SERPINA6, ESR1	470	27	16881	5.32104	1	0.955528	0.944878
GOTERM_CC_DIRECT	GO:0005884~actin filament	6	1.08696	0.0380825	PALLD, TPM2, ACTN1, TPM1, LMOD1, FLNA	522	65	18224	3.22263	0.999999	0.36571	0.343847
GOTERM_CC_DIRECT	GO:0043025~neuronal cell body	16	2.89855	0.0387573	CHRM2, RIC3, EPHA7, NRSN1, ELOVL5, NRXN1, KCNA1, S100B, PTBP2, CNKSR2, SNPH, PENK, ABL1, FLNA, APBB1, TAC1	522	315	18224	1.7733	1	0.36571	0.343847
GOTERM_BP_DIRECT	GO:0007010~cytoskeleton organization	10	1.81159	0.0401211	SVIL, ARHGAP10, TUBA1A, DES, PALLD, TPM1, DMD, ANK2, ZNF135, CAP2	477	161	16792	2.18654	1	1	0.994209
GOTERM_BP_DIRECT	GO:0010595~positive regulation of endothelial cell migration	5	0.905797	0.0408148	NRP2, ANGPT1, GATA3, FGF2, RHOB	477	46	16792	3.82645	1	1	0.994209
GOTERM_MF_DIRECT	GO:0001085~RNA polymerase II transcription factor binding	5	0.905797	0.0410409	AR, TRPS1, GATA3, ZFPM2, TEAD3	470	47	16881	3.82096	1	0.991295	0.980246
GOTERM_BP_DIRECT	GO:0086004~regulation of cardiac muscle cell contraction	3	0.543478	0.0438572	PLN, ATP1A2, ANK2	477	12	16792	8.80084	1	1	0.994209
GOTERM_BP_DIRECT	GO:0032230~positive regulation of synaptic transmission, GABAergic	3	0.543478	0.0438572	NLGN1, TAC1, ADRA1A	477	12	16792	8.80084	1	1	0.994209
GOTERM_CC_DIRECT	GO:0001726~ruffle	7	1.26812	0.0441384	PSD, ARHGEF26, PALLD, ACTN1, ABL1, S100B, PDLIM7	522	90	18224	2.71537	1	0.402451	0.378392
GOTERM_MF_DIRECT	GO:0005509~calcium ion binding	29	5.25362	0.0447955	DGKG, NECAB1, NRXN1, CPNE6, NID1, SLC8A1, RYR3, SCUBE2, SCUBE1, NCS1, PCDHAC1, SYT1, PCDH9, PLA2G2C, ACTN1, SYT9, S100B, LRP1B, MYL6, PITPNM3, CDHR3, PCDHB4, CASQ1, ITGB1BP2, SLC25A12, CALM1, PLCD4, MYL9, CDH19	470	717	16881	1.45271	1	1	0.990431
GOTERM_CC_DIRECT	GO:0030016~myofibril	4	0.724638	0.0448383	CALD1, ARHGEF25, TPM1, LMOD1	522	28	18224	4.98741	1	0.402451	0.378392
GOTERM_BP_DIRECT	GO:0007568~aging	10	1.81159	0.0456859	KL, ATP8A2, IGFBP5, CNR1, KCNMB1, NPY2R, PENK, DMD, ADRA1A, FGF2	477	165	16792	2.13354	1	1	0.994209
GOTERM_BP_DIRECT	GO:0009408~response to heat	5	0.905797	0.0465949	TGFB1I1, HSPA2, NOS1, CASQ1, PIRT	477	48	16792	3.66702	1	1	0.994209
GOTERM_BP_DIRECT	GO:0060412~ventricular septum morphogenesis	4	0.724638	0.0479604	TGFBR3, CITED2, ZFPM2, NKX2-5	477	29	16792	4.85564	1	1	0.994209
GOTERM_MF_DIRECT	GO:0001228~transcriptional activator activity, RNA polymerase II transcription regulatory region sequence-specific binding	7	1.26812	0.0489564	FOXF1, HSF2, SRF, TRPS1, GATA3, BARX1, NKX2-5	470	95	16881	2.64652	1	1	0.990431
GOTERM_CC_DIRECT	GO:0005891~voltage-gated calcium channel complex	4	0.724638	0.0489855	CACNB2, CACNA2D3, CACNA1C, CACNA1H	522	29	18224	4.81543	1	0.429206	0.403547
GOTERM_MF_DIRECT	GO:0051393~alpha-actinin binding	3	0.543478	0.0490739	MYOT, KCNA5, CACNA1C	470	13	16881	8.28854	1	1	0.990431
GOTERM_BP_DIRECT	GO:0021762~substantia nigra development	5	0.905797	0.0496466	MAOB, PLP1, CKB, CALM1, FGF2	477	49	16792	3.59218	1	1	0.994209
GOTERM_MF_DIRECT	GO:0005184~neuropeptide hormone activity	4	0.724638	0.0497	PENK, SPX, CARTPT, VIP	470	30	16881	4.78894	1	1	0.990431
GOTERM_BP_DIRECT	GO:0030239~myofibril assembly	3	0.543478	0.0508791	LMOD1, MYOZ2, LMOD3	477	13	16792	8.12385	1	1	0.994209
GOTERM_BP_DIRECT	GO:0051145~smooth muscle cell differentiation	3	0.543478	0.0508791	FOXF1, NFATC4, FGF10	477	13	16792	8.12385	1	1	0.994209
GOTERM_BP_DIRECT	GO:0086064~cell communication by electrical coupling involved in cardiac conduction	3	0.543478	0.0508791	ATP1A2, CACNA1C, SLC8A1	477	13	16792	8.12385	1	1	0.994209
GOTERM_BP_DIRECT	GO:0042761~very long-chain fatty acid biosynthetic process	3	0.543478	0.0508791	HACD1, ELOVL5, HACD4	477	13	16792	8.12385	1	1	0.994209
GOTERM_BP_DIRECT	GO:0032516~positive regulation of phosphoprotein phosphatase activity	3	0.543478	0.0508791	MAGI2, ITGA1, CALM1	477	13	16792	8.12385	1	1	0.994209
GOTERM_BP_DIRECT	GO:0006941~striated muscle contraction	3	0.543478	0.0508791	DTNA, SMPX, NOS1	477	13	16792	8.12385	1	1	0.994209
GOTERM_BP_DIRECT	GO:0007015~actin filament organization	6	1.08696	0.0533883	PDLIM3, TPM2, ACTN1, TPM1, LMOD1, LMOD3	477	72	16792	2.93361	1	1	0.994209
GOTERM_MF_DIRECT	GO:0042803~protein homodimerization activity	29	5.25362	0.0538291	MYOM1, MAOB, HSPB6, SRF, CAMK2A, GRIK2, GLIPR2, HSF2, NACC2, RBPMS2, FLNA, STOM, NKX2-5, CAMK2G, MAPK4, JAM3, KCNH2, GSTM2, SLC30A8, NLGN4X, RBPMS, CADM2, ACTN1, ZBTB16, PDE2A, MTUS2, S100B, FOXP2, HAND2	470	730	16881	1.42684	1	1	0.990431
GOTERM_MF_DIRECT	GO:0010736~serum response element binding	2	0.362319	0.0547951	SRF, NKX2-5	470	2	16881	35.917	1	1	0.990431
GOTERM_BP_DIRECT	GO:0003221~right ventricular cardiac muscle tissue morphogenesis	2	0.362319	0.0558918	ZFPM2, NKX2-5	477	2	16792	35.2034	1	1	0.994209
GOTERM_BP_DIRECT	GO:1901205~negative regulation of adrenergic receptor signaling pathway involved in heart process	2	0.362319	0.0558918	ATP2B4, NOS1	477	2	16792	35.2034	1	1	0.994209
GOTERM_BP_DIRECT	GO:0007269~neurotransmitter secretion	5	0.905797	0.0560718	SLC5A7, SYT1, SNPH, NRXN1, SLC18A3	477	51	16792	3.45131	1	1	0.994209
GOTERM_MF_DIRECT	GO:0005523~tropomyosin binding	3	0.543478	0.0562241	CALD1, LMOD1, LMOD3	470	14	16881	7.6965	1	1	0.990431
GOTERM_CC_DIRECT	GO:0030055~cell-substrate junction	2	0.362319	0.0563616	DMD, VCL	522	2	18224	34.9119	1	0.48235	0.453514
GOTERM_BP_DIRECT	GO:0060347~heart trabecula formation	3	0.543478	0.0582712	TGFBR3, SRF, NKX2-5	477	14	16792	7.54358	1	1	0.994209
GOTERM_BP_DIRECT	GO:0005513~detection of calcium ion	3	0.543478	0.0582712	SYT1, KCNMB1, CALM1	477	14	16792	7.54358	1	1	0.994209
GOTERM_MF_DIRECT	GO:0017080~sodium channel regulator activity	4	0.724638	0.0583272	ATP2B4, SGK3, NOS1, SCN2B	470	32	16881	4.48963	1	1	0.990431
GOTERM_CC_DIRECT	GO:0031672~A band	3	0.543478	0.0591626	HDAC4, PPP1R12A, ANK2	522	14	18224	7.48112	1	0.494815	0.465233
GOTERM_BP_DIRECT	GO:0007409~axonogenesis	7	1.26812	0.0599179	ATP8A2, SLITRK3, SLITRK5, KERA, PRELP, APBB1, S100B	477	98	16792	2.51453	1	1	0.994209
GOTERM_MF_DIRECT	GO:0008144~drug binding	6	1.08696	0.060176	CHRM2, CHRNB4, GLRB, CNR1, PDE2A, ATP1A2	470	76	16881	2.83555	1	1	0.990431
GOTERM_MF_DIRECT	GO:0003700~transcription factor activity, sequence-specific DNA binding	36	6.52174	0.0621103	ZNF154, ZNF471, HLF, CITED2, SRF, GATA3, BARX1, GLI3, SALL2, ZSCAN31, ZNF728, HSF2, SIX2, TRPS1, SCMH1, NKX2-5, RXRG, HOXA4, TEAD3, ZSCAN18, KLF10, ZNF382, ZBTB16, PBX3, ESR1, PBX1, FOXP2, PHOX2A, NFATC4, AR, ZEB1, BCL6, KLF9, PGR, LMX1B, ZNF135	470	961	16881	1.34549	1	1	0.990431
GOTERM_BP_DIRECT	GO:0007155~cell adhesion	20	3.62319	0.0648646	CNTNAP3, PTPRT, NLGN1, NRP2, NLGN4X, TGFB1I1, DPT, LPP, RHOB, IGSF11, PDZD2, CNTNAP3B, FLRT1, ITGA7, PCDHB4, PGM5, CTNNA3, NCAM2, VCL, PCDHAC1	477	459	16792	1.53392	1	1	0.994209
GOTERM_MF_DIRECT	GO:0008017~microtubule binding	11	1.99275	0.0654114	CLIP3, REEP1, PRNP, SPAG8, MAP1A, STARD9, MTUS2, MAP6, NEFM, MAPT, MDM1	470	208	16881	1.89946	1	1	0.990431
GOTERM_BP_DIRECT	GO:0035024~negative regulation of Rho protein signal transduction	3	0.543478	0.0660071	BCL6, DLC1, ADRA1A	477	15	16792	7.04067	1	1	0.994209
GOTERM_BP_DIRECT	GO:0031116~positive regulation of microtubule polymerization	3	0.543478	0.0660071	RGS2, ANKRD53, MAPT	477	15	16792	7.04067	1	1	0.994209
GOTERM_BP_DIRECT	GO:0048821~erythrocyte development	3	0.543478	0.0660071	BCL6, CITED2, SRF	477	15	16792	7.04067	1	1	0.994209
GOTERM_BP_DIRECT	GO:0001964~startle response	3	0.543478	0.0660071	GLRB, KCNA1, PENK	477	15	16792	7.04067	1	1	0.994209
GOTERM_BP_DIRECT	GO:1901379~regulation of potassium ion transmembrane transport	3	0.543478	0.0660071	KCNH2, PRNP, DPP6	477	15	16792	7.04067	1	1	0.994209
GOTERM_BP_DIRECT	GO:0048511~rhythmic process	5	0.905797	0.0665047	NLGN1, HLF, PRKAA2, TEF, ENOX1	477	54	16792	3.25957	1	1	0.994209
GOTERM_BP_DIRECT	GO:0016337~single organismal cell-cell adhesion	7	1.26812	0.0673416	NEGR1, FOXF1, CTNNA3, PIP5K1C, PKD1, JAM2, LIMS2	477	101	16792	2.43984	1	1	0.994209
GOTERM_BP_DIRECT	GO:0007218~neuropeptide signaling pathway	7	1.26812	0.0673416	GLRB, GALR1, NPY2R, PENK, NMUR1, CARTPT, TAC1	477	101	16792	2.43984	1	1	0.994209
GOTERM_BP_DIRECT	GO:0018108~peptidyl-tyrosine phosphorylation	9	1.63043	0.0700046	BTC, EPHA7, EPHA6, NTRK3, ABL1, NPTN, ROR2, FGF2, FGF10	477	153	16792	2.07079	1	1	0.994209
GOTERM_CC_DIRECT	GO:0043209~myelin sheath	9	1.63043	0.0706804	NFASC, TUBA1A, PLP1, TSPAN2, ATP1A2, CKB, HSPA2, SLC25A12, SLC25A4	522	152	18224	2.06715	1	0.563429	0.529746
GOTERM_CC_DIRECT	GO:0031594~neuromuscular junction	5	0.905797	0.0719597	HDAC4, EPHA7, DES, PDZRN3, COLQ	522	55	18224	3.17381	1	0.563429	0.529746
GOTERM_CC_DIRECT	GO:0030672~synaptic vesicle membrane	5	0.905797	0.0719597	SV2C, SYT1, AMPH, SYT9, SLC18A3	522	55	18224	3.17381	1	0.563429	0.529746
GOTERM_MF_DIRECT	GO:0000978~RNA polymerase II core promoter proximal region sequence-specific DNA binding	16	2.89855	0.0720466	SRF, ESR1, PHOX2B, FOXP2, GLI3, PBX1, NFATC4, NPAS4, PER1, AR, NACC2, SIX2, PGR, NKX2-5, SSBP2, NKX3-2	470	355	16881	1.6188	1	1	0.990431
GOTERM_BP_DIRECT	GO:0021766~hippocampus development	5	0.905797	0.0739802	SRF, KCNA1, ATP2B4, DCLK2, GLI3	477	56	16792	3.14316	1	1	0.994209
GOTERM_BP_DIRECT	GO:0045956~positive regulation of calcium ion-dependent exocytosis	3	0.543478	0.0740614	SYT1, KCNB1, SYT9	477	16	16792	6.60063	1	1	0.994209
GOTERM_BP_DIRECT	GO:0010832~negative regulation of myotube differentiation	3	0.543478	0.0740614	HDAC4, PLPP7, NKX2-5	477	16	16792	6.60063	1	1	0.994209
GOTERM_CC_DIRECT	GO:0016010~dystrophin-associated glycoprotein complex	3	0.543478	0.0751704	SGCD, PGM5, DMD	522	16	18224	6.54598	1	0.576307	0.541853
GOTERM_BP_DIRECT	GO:0009952~anterior/posterior pattern specification	6	1.08696	0.0766991	BTG2, ZBTB16, SCMH1, BARX1, GLI3, PBX1	477	80	16792	2.64025	1	1	0.994209
GOTERM_BP_DIRECT	GO:0045892~negative regulation of transcription, DNA-templated	21	3.80435	0.0767828	HDAC4, KLF10, ZNF154, CITED2, ZBTB16, GATA3, FOXP2, GLI3, CIART, PER1, EID1, RPS6KA5, ZEB1, BCL6, NACC2, CRY2, SCMH1, SMYD1, NKX2-5, ZFPM2, BEND5	477	499	16792	1.4815	1	1	0.994209
GOTERM_BP_DIRECT	GO:0032922~circadian regulation of gene expression	5	0.905797	0.0778709	PER1, PER3, CRY2, CARTPT, CIART	477	57	16792	3.08801	1	1	0.994209
GOTERM_BP_DIRECT	GO:0007612~learning	5	0.905797	0.0778709	NPAS4, BCHE, NLGN4X, NRXN1, SLC8A2	477	57	16792	3.08801	1	1	0.994209
GOTERM_BP_DIRECT	GO:0001764~neuron migration	7	1.26812	0.0780351	SRF, NTRK3, GATA3, MAPT, MDGA1, PHOX2B, PRKG1	477	105	16792	2.34689	1	1	0.994209
GOTERM_MF_DIRECT	GO:0030553~cGMP binding	3	0.543478	0.0796002	PDE2A, CNGA3, PRKG1	470	17	16881	6.3383	1	1	0.990431
GOTERM_BP_DIRECT	GO:0006814~sodium ion transport	6	1.08696	0.0799445	SLC10A4, SLC5A7, SLC5A8, ATP1A4, SCN7A, ATP1A2	477	81	16792	2.60766	1	1	0.994209
GOTERM_BP_DIRECT	GO:0007156~homophilic cell adhesion via plasma membrane adhesion molecules	9	1.63043	0.08093	PTPRT, PCDH9, CADM2, CDHR3, NPTN, PCDHB4, PKD1, CDH19, PCDHAC1	477	158	16792	2.00525	1	1	0.994209
GOTERM_MF_DIRECT	GO:0086056~voltage-gated calcium channel activity involved in AV node cell action potential	2	0.362319	0.0810586	CACNB2, CACNA1C	470	3	16881	23.9447	1	1	0.990431
GOTERM_BP_DIRECT	GO:0006376~mRNA splice site selection	3	0.543478	0.0824099	CELF2, SRSF5, PTBP2	477	17	16792	6.21236	1	1	0.994209
GOTERM_BP_DIRECT	GO:0048738~cardiac muscle tissue development	3	0.543478	0.0824099	PLN, SGCD, SGCG	477	17	16792	6.21236	1	1	0.994209
GOTERM_BP_DIRECT	GO:0070509~calcium ion import	3	0.543478	0.0824099	CACNB2, CACNA1H, SLC8A1	477	17	16792	6.21236	1	1	0.994209
GOTERM_BP_DIRECT	GO:1902083~negative regulation of peptidyl-cysteine S-nitrosylation	2	0.362319	0.0826574	ATP2B4, DMD	477	3	16792	23.4689	1	1	0.994209
GOTERM_BP_DIRECT	GO:1902732~positive regulation of chondrocyte proliferation	2	0.362319	0.0826574	SIX2, LTF	477	3	16792	23.4689	1	1	0.994209
GOTERM_BP_DIRECT	GO:0030538~embryonic genitalia morphogenesis	2	0.362319	0.0826574	ROR2, FGF10	477	3	16792	23.4689	1	1	0.994209
GOTERM_BP_DIRECT	GO:0097091~synaptic vesicle clustering	2	0.362319	0.0826574	NLGN1, NRXN1	477	3	16792	23.4689	1	1	0.994209
GOTERM_BP_DIRECT	GO:0098912~membrane depolarization during atrial cardiac muscle cell action potential	2	0.362319	0.0826574	CACNB2, CACNA1C	477	3	16792	23.4689	1	1	0.994209
GOTERM_BP_DIRECT	GO:1901660~calcium ion export	2	0.362319	0.0826574	ATP2B4, SLC8A1	477	3	16792	23.4689	1	1	0.994209
GOTERM_BP_DIRECT	GO:0051612~negative regulation of serotonin uptake	2	0.362319	0.0826574	NOS1, GPM6B	477	3	16792	23.4689	1	1	0.994209
GOTERM_BP_DIRECT	GO:0003278~apoptotic process involved in heart morphogenesis	2	0.362319	0.0826574	HAND2, NKX2-5	477	3	16792	23.4689	1	1	0.994209
GOTERM_BP_DIRECT	GO:0097112~gamma-aminobutyric acid receptor clustering	2	0.362319	0.0826574	GLRB, NRXN1	477	3	16792	23.4689	1	1	0.994209
GOTERM_BP_DIRECT	GO:1901897~regulation of relaxation of cardiac muscle	2	0.362319	0.0826574	PLN, CAMK2G	477	3	16792	23.4689	1	1	0.994209
GOTERM_BP_DIRECT	GO:0030043~actin filament fragmentation	2	0.362319	0.0826574	CFL2, DSTN	477	3	16792	23.4689	1	1	0.994209
GOTERM_MF_DIRECT	GO:0001786~phosphatidylserine binding	4	0.724638	0.082691	JPH2, SYT1, CPNE6, SYT9	470	37	16881	3.88292	1	1	0.990431
GOTERM_BP_DIRECT	GO:0006813~potassium ion transport	6	1.08696	0.0832623	KCNMB1, KCNA1, ATP1A4, KCNQ4, ATP1A2, KCNA5	477	82	16792	2.57586	1	1	0.994209
GOTERM_CC_DIRECT	GO:0032983~kainate selective glutamate receptor complex	2	0.362319	0.0833419	GRIK5, GRIK2	522	3	18224	23.2746	1	0.603453	0.567377
GOTERM_CC_DIRECT	GO:0060201~clathrin-sculpted acetylcholine transport vesicle membrane	2	0.362319	0.0833419	SYT1, SLC18A3	522	3	18224	23.2746	1	0.603453	0.567377
GOTERM_CC_DIRECT	GO:0031143~pseudopodium	3	0.543478	0.0836307	ACTN1, LDB3, ARRB1	522	17	18224	6.16092	1	0.603453	0.567377
GOTERM_BP_DIRECT	GO:0007271~synaptic transmission, cholinergic	4	0.724638	0.0866245	CHRM2, SLC5A7, RIC3, CHRNB4	477	37	16792	3.80577	1	1	0.994209
GOTERM_BP_DIRECT	GO:0045597~positive regulation of cell differentiation	4	0.724638	0.0866245	BTC, AR, SRF, WNT9A	477	37	16792	3.80577	1	1	0.994209
GOTERM_MF_DIRECT	GO:0043565~sequence-specific DNA binding	21	3.80435	0.0874669	HDAC4, CALCOCO1, HLF, FOXF1, PBX3, ZFHX4, ESR1, FOXP2, PBX1, AR, ZSCAN31, TEF, SALL2, BCL6, HSF2, TRPS1, PGR, LMX1B, NKX2-5, RXRG, HOXA4	470	518	16881	1.4561	1	1	0.990431
GOTERM_MF_DIRECT	GO:0001078~transcriptional repressor activity, RNA polymerase II core promoter proximal region sequence-specific binding	7	1.26812	0.0890514	BTG2, NACC2, GATA3, ZFPM2, NKX3-2, FOXP2, NFATC4	470	111	16881	2.26504	1	1	0.990431
GOTERM_BP_DIRECT	GO:0051412~response to corticosterone	3	0.543478	0.0910295	MAOB, NTRK3, CALM1	477	18	16792	5.86723	1	1	0.994209
GOTERM_BP_DIRECT	GO:0035066~positive regulation of histone acetylation	3	0.543478	0.0910295	RPS6KA5, ARRB1, NOS1	477	18	16792	5.86723	1	1	0.994209
GOTERM_BP_DIRECT	GO:0010880~regulation of release of sequestered calcium ion into cytosol by sarcoplasmic reticulum	3	0.543478	0.0910295	GSTM2, DMD, CALM1	477	18	16792	5.86723	1	1	0.994209
GOTERM_MF_DIRECT	GO:0030165~PDZ domain binding	6	1.08696	0.0911759	TGFBR3, NLGN1, DTNA, GRIK5, ATP2B4, GRIK2	470	86	16881	2.50584	1	1	0.990431
GOTERM_BP_DIRECT	GO:0060291~long-term synaptic potentiation	4	0.724638	0.0921642	NLGN1, NPTN, S100B, SLC8A2	477	38	16792	3.70562	1	1	0.994209
GOTERM_CC_DIRECT	GO:0032809~neuronal cell body membrane	3	0.543478	0.0923636	KCNB1, KCNC2, FLRT1	522	18	18224	5.81865	1	0.65365	0.614573
GOTERM_MF_DIRECT	GO:0050839~cell adhesion molecule binding	5	0.905797	0.093465	NLGN1, NLGN4X, CADM2, NRXN1, NPTN	470	62	16881	2.89653	1	1	0.990431
GOTERM_BP_DIRECT	GO:0034765~regulation of ion transmembrane transport	7	1.26812	0.0957596	KCNB1, KCNE4, KCNA1, CACNA2D3, SCN7A, KCNQ4, CACNA1H	477	111	16792	2.22003	1	1	0.994209
GOTERM_MF_DIRECT	GO:0051018~protein kinase A binding	3	0.543478	0.0965606	AKAP12, SPHKAP, DACT3	470	19	16881	5.67111	1	1	0.990431
GOTERM_MF_DIRECT	GO:0015459~potassium channel regulator activity	4	0.724638	0.0990735	DPP6, KCNMB1, FLNA, SGK3	470	40	16881	3.5917	1	1	0.990431
GOTERM_BP_DIRECT	GO:0007520~myoblast fusion	3	0.543478	0.0998983	PLEKHO1, NOS1, CACNA1H	477	19	16792	5.55842	1	1	0.994209
GOTERM_BP_DIRECT	GO:0043536~positive regulation of blood vessel endothelial cell migration	3	0.543478	0.0998983	ANGPT1, AMOTL1, FGF2	477	19	16792	5.55842	1	1	0.994209
GOTERM_BP_DIRECT	GO:0043393~regulation of protein binding	3	0.543478	0.0998983	TGFBR3, HDAC4, ANGPT1	477	19	16792	5.55842	1	1	0.994209
GOTERM_BP_DIRECT	GO:0046716~muscle cell cellular homeostasis	3	0.543478	0.0998983	CFL2, SRF, DMD	477	19	16792	5.55842	1	1	0.994209
GOTERM_BP_DIRECT	GO:0002026~regulation of the force of heart contraction	3	0.543478	0.0998983	PLN, ATP1A2, SLC8A1	477	19	16792	5.55842	1	1	0.994209
GOTERM_BP_DIRECT	GO:0010975~regulation of neuron projection development	3	0.543478	0.0998983	CHODL, NCS1, GATA3	477	19	16792	5.55842	1	1	0.994209
